# Supplementary material for: Integrated GWAS and eQTL Colocalization Identified Candidate Genes for Growth Traits in Pigs
Source: Biology (Basel). 2026 Jul 22;15(14):1216. doi: 10.3390/biology15141216 (PMC13403683; doi:10.3390/biology15141216)
Supplement: Supplementary file 1 [file biology-15-01216-s001.zip › Supplementary Materials/Table S1 All significant SNPs for AGE120, BF120 and LMD120.xlsx]

## Sheet: Sheet1
trait	CHR	SNP	POS	A1	A2	N	AF1	BETA	SE	P
AGE120	1	1:160169976	160169976	A	G	3363	0.27416	2.47325	0.454898	5.42057e-08
AGE120	1	1:160178868	160178868	C	T	3363	0.238775	2.64779	0.481548	3.83055e-08
AGE120	1	1:160179290	160179290	T	C	3363	0.261374	2.58068	0.463501	2.57978e-08
AGE120	1	1:160225937	160225937	A	C	3363	0.272079	2.49343	0.454689	4.16258e-08
AGE120	1	1:160226146	160226146	G	A	3363	0.272079	2.49343	0.454689	4.16258e-08
AGE120	1	1:160226196	160226196	T	A	3363	0.27193	2.49251	0.454997	4.29963e-08
AGE120	1	1:240631052	240631052	C	G	3363	0.053821	-4.7244	0.864081	4.56334e-08
AGE120	1	1:263683439	263683439	A	G	3363	0.0892061	4.07783	0.745764	4.55165e-08
AGE120	1	1:270551699	270551699	G	A	3363	0.131728	-4.51586	0.614738	2.04241e-13
AGE120	1	1:270552196	270552196	G	A	3363	0.131282	-4.48822	0.617713	3.70625e-13
AGE120	1	1:270552202	270552202	A	G	3363	0.131133	-4.47259	0.617904	4.54266e-13
AGE120	1	1:270552204	270552204	A	G	3363	0.131133	-4.47259	0.617904	4.54266e-13
AGE120	1	1:270552300	270552300	T	C	3363	0.13143	-4.48688	0.617521	3.70428e-13
AGE120	1	1:270553827	270553827	C	G	3363	0.25394	-2.81774	0.483184	5.48952e-09
AGE120	1	1:270553831	270553831	T	C	3363	0.25394	-2.81774	0.483184	5.48952e-09
AGE120	1	1:270553835	270553835	A	T	3363	0.25394	-2.81774	0.483184	5.48952e-09
AGE120	1	1:270553894	270553894	T	C	3363	0.253791	-2.77171	0.483181	9.67181e-09
AGE120	1	1:270554041	270554041	A	G	3363	0.253643	-2.78471	0.483565	8.47629e-09
AGE120	1	1:270554057	270554057	A	G	3363	0.253791	-2.78402	0.483181	8.31928e-09
AGE120	1	1:270554071	270554071	T	C	3363	0.253791	-2.78402	0.483181	8.31928e-09
AGE120	1	1:270554330	270554330	T	C	3363	0.131579	-4.51655	0.615725	2.21156e-13
AGE120	1	1:270555026	270555026	A	G	3363	0.113589	-4.74661	0.650279	2.89169e-13
AGE120	1	1:270555055	270555055	A	G	3363	0.113589	-4.74661	0.650279	2.89169e-13
AGE120	1	1:270555155	270555155	T	C	3363	0.114778	-4.78286	0.645461	1.26306e-13
AGE120	1	1:270555162	270555162	G	A	3363	0.114332	-4.79758	0.648068	1.33236e-13
AGE120	1	1:270555251	270555251	T	C	3363	0.115968	-4.66052	0.639867	3.25062e-13
AGE120	1	1:270555284	270555284	A	T	3363	0.114927	-4.73221	0.640661	1.50794e-13
AGE120	1	1:270555623	270555623	A	G	3363	0.160125	-3.73274	0.57208	6.80708e-11
AGE120	1	1:270555825	270555825	G	C	3363	0.222866	-3.33093	0.502805	3.47964e-11
AGE120	1	1:270556320	270556320	A	G	3363	0.1124	-4.81425	0.651405	1.46204e-13
AGE120	1	1:270556372	270556372	A	G	3363	0.111805	-4.79729	0.653405	2.10463e-13
AGE120	1	1:270556662	270556662	A	G	3363	0.11121	-4.70035	0.655429	7.42253e-13
AGE120	1	1:270557064	270557064	A	G	3363	0.112251	-4.80888	0.651666	1.59053e-13
AGE120	1	1:270557065	270557065	A	G	3363	0.112548	-4.8228	0.649262	1.10139e-13
AGE120	1	1:270557076	270557076	G	A	3363	0.112548	-4.8228	0.649262	1.10139e-13
AGE120	1	1:270557279	270557279	T	C	3363	0.112251	-4.78272	0.652616	2.32666e-13
AGE120	1	1:270557556	270557556	C	T	3363	0.112697	-4.82814	0.649004	1.01221e-13
AGE120	1	1:270557866	270557866	G	A	3363	0.103628	-4.68813	0.67199	3.02672e-12
AGE120	1	1:270558565	270558565	T	C	3363	0.112251	-4.81665	0.652616	1.57667e-13
AGE120	1	1:270558614	270558614	G	T	3363	0.112251	-4.81665	0.652616	1.57667e-13
AGE120	1	1:270558644	270558644	C	T	3363	0.112102	-4.81126	0.652878	1.71525e-13
AGE120	1	1:270558649	270558649	A	G	3363	0.112102	-4.81126	0.652878	1.71525e-13
AGE120	1	1:270558670	270558670	G	A	3363	0.112102	-4.81126	0.652878	1.71525e-13
AGE120	1	1:270558687	270558687	G	C	3363	0.111805	-4.80282	0.653405	1.97542e-13
AGE120	1	1:270558698	270558698	C	T	3363	0.111805	-4.80282	0.653405	1.97542e-13
AGE120	1	1:270558715	270558715	A	G	3363	0.111805	-4.80282	0.653405	1.97542e-13
AGE120	1	1:270558723	270558723	C	T	3363	0.111805	-4.80282	0.653405	1.97542e-13
AGE120	1	1:270558744	270558744	A	G	3363	0.111805	-4.80282	0.653405	1.97542e-13
AGE120	1	1:270558773	270558773	G	A	3363	0.111954	-4.80822	0.653142	1.81609e-13
AGE120	1	1:270558864	270558864	T	C	3363	0.111954	-4.80822	0.653142	1.81609e-13
AGE120	1	1:270558880	270558880	G	A	3363	0.111954	-4.80822	0.653142	1.81609e-13
AGE120	1	1:270559019	270559019	C	T	3363	0.112251	-4.81665	0.652616	1.57667e-13
AGE120	1	1:270559107	270559107	C	G	3363	0.112251	-4.81665	0.652616	1.57667e-13
AGE120	1	1:270559141	270559141	T	G	3363	0.112251	-4.81665	0.652616	1.57667e-13
AGE120	1	1:270559151	270559151	A	G	3363	0.112251	-4.81665	0.652616	1.57667e-13
AGE120	1	1:270559316	270559316	A	G	3363	0.111954	-4.80822	0.653142	1.81609e-13
AGE120	1	1:270559326	270559326	C	T	3363	0.111954	-4.80822	0.653142	1.81609e-13
AGE120	1	1:270559337	270559337	T	C	3363	0.111954	-4.80822	0.653142	1.81609e-13
AGE120	1	1:270559410	270559410	C	A	3363	0.111954	-4.80822	0.653142	1.81609e-13
AGE120	1	1:270559471	270559471	A	G	3363	0.112251	-4.81665	0.652616	1.57667e-13
AGE120	1	1:270559481	270559481	T	C	3363	0.112251	-4.81665	0.652616	1.57667e-13
AGE120	1	1:270559557	270559557	C	T	3363	0.111954	-4.80822	0.653142	1.81609e-13
AGE120	1	1:270559564	270559564	G	A	3363	0.210526	-3.43359	0.510159	1.69179e-11
AGE120	1	1:270559663	270559663	T	C	3363	0.112251	-4.81665	0.652616	1.57667e-13
AGE120	1	1:270559678	270559678	A	G	3363	0.112251	-4.81665	0.652616	1.57667e-13
AGE120	1	1:270559685	270559685	T	C	3363	0.112251	-4.81665	0.652616	1.57667e-13
AGE120	1	1:270559708	270559708	T	C	3363	0.112251	-4.81665	0.652616	1.57667e-13
AGE120	1	1:270559738	270559738	A	G	3363	0.112251	-4.81665	0.652616	1.57667e-13
AGE120	1	1:270559741	270559741	T	C	3363	0.112251	-4.81665	0.652616	1.57667e-13
AGE120	1	1:270559750	270559750	A	G	3363	0.112251	-4.81665	0.652616	1.57667e-13
AGE120	1	1:270559758	270559758	A	C	3363	0.112251	-4.81665	0.652616	1.57667e-13
AGE120	1	1:270559764	270559764	C	T	3363	0.112251	-4.81665	0.652616	1.57667e-13
AGE120	1	1:270559781	270559781	T	C	3363	0.112251	-4.81665	0.652616	1.57667e-13
AGE120	1	1:270560020	270560020	G	A	3363	0.1124	-4.81425	0.651405	1.46204e-13
AGE120	1	1:270560050	270560050	T	A	3363	0.1124	-4.81425	0.651405	1.46204e-13
AGE120	1	1:270561065	270561065	A	G	3363	0.112102	-4.80584	0.651927	1.68404e-13
AGE120	1	1:270561098	270561098	T	C	3363	0.112102	-4.80584	0.651927	1.68404e-13
AGE120	1	1:270561166	270561166	G	A	3363	0.1124	-4.81425	0.651405	1.46204e-13
AGE120	1	1:270561197	270561197	A	G	3363	0.1124	-4.81425	0.651405	1.46204e-13
AGE120	1	1:270561261	270561261	T	C	3363	0.112251	-4.81665	0.652616	1.57667e-13
AGE120	1	1:270561893	270561893	C	G	3363	0.208594	-3.42483	0.512012	2.24762e-11
AGE120	1	1:270561953	270561953	T	A	3363	0.111954	-4.72442	0.652189	4.35854e-13
AGE120	1	1:270561986	270561986	A	C	3363	0.111954	-4.72442	0.652189	4.35854e-13
AGE120	1	1:270561999	270561999	T	A	3363	0.203241	-3.66761	0.518178	1.46364e-12
AGE120	1	1:270562106	270562106	T	C	3363	0.112251	-4.73295	0.651666	3.79008e-13
AGE120	1	1:270562230	270562230	C	G	3363	0.208147	-3.44216	0.512127	1.80102e-11
AGE120	1	1:270562565	270562565	A	G	3363	0.111954	-4.71655	0.652189	4.76374e-13
AGE120	1	1:270563885	270563885	A	G	3363	0.18198	-3.09351	0.537515	8.6537e-09
AGE120	1	1:270564016	270564016	G	A	3363	0.209188	-3.45103	0.510945	1.43607e-11
AGE120	1	1:270564042	270564042	T	G	3363	0.209188	-3.45103	0.510945	1.43607e-11
AGE120	1	1:270564364	270564364	T	C	3363	0.209188	-3.45103	0.510945	1.43607e-11
AGE120	1	1:270564406	270564406	G	A	3363	0.209188	-3.45103	0.510945	1.43607e-11
AGE120	1	1:270564407	270564407	G	A	3363	0.209188	-3.45103	0.510945	1.43607e-11
AGE120	1	1:270564550	270564550	C	T	3363	0.209188	-3.45103	0.510945	1.43607e-11
AGE120	1	1:270564704	270564704	C	A	3363	0.112251	-4.73295	0.651666	3.79008e-13
AGE120	1	1:270564719	270564719	G	A	3363	0.20904	-3.45354	0.51144	1.45238e-11
AGE120	1	1:270565091	270565091	T	C	3363	0.112548	-4.74744	0.649262	2.63079e-13
AGE120	1	1:270565118	270565118	T	C	3363	0.112548	-4.74744	0.649262	2.63079e-13
AGE120	1	1:270565165	270565165	A	G	3363	0.208742	-3.56592	0.511057	3.00389e-12
AGE120	1	1:270565186	270565186	A	G	3363	0.208742	-3.56592	0.511057	3.00389e-12
AGE120	1	1:270565944	270565944	G	T	3363	0.112548	-4.74744	0.649262	2.63079e-13
AGE120	1	1:270566389	270566389	G	C	3363	0.1124	-4.74957	0.65046	2.83823e-13
AGE120	1	1:270566702	270566702	A	G	3363	0.1124	-4.74957	0.65046	2.83823e-13
AGE120	1	1:270566882	270566882	G	C	3363	0.208891	-3.39624	0.511477	3.13557e-11
AGE120	1	1:270567117	270567117	A	G	3363	0.1124	-4.74957	0.65046	2.83823e-13
AGE120	1	1:270567130	270567130	C	T	3363	0.208891	-3.39624	0.511477	3.13557e-11
AGE120	1	1:270567241	270567241	T	C	3363	0.1124	-4.74957	0.65046	2.83823e-13
AGE120	1	1:270567309	270567309	C	T	3363	0.1124	-4.74957	0.65046	2.83823e-13
AGE120	1	1:270567415	270567415	C	T	3363	0.1124	-4.74957	0.65046	2.83823e-13
AGE120	1	1:270567466	270567466	T	C	3363	0.1124	-4.74957	0.65046	2.83823e-13
AGE120	1	1:270567473	270567473	G	A	3363	0.223164	-3.27093	0.502323	7.43496e-11
AGE120	1	1:270567610	270567610	C	A	3363	0.208891	-3.39624	0.511477	3.13557e-11
AGE120	1	1:270567622	270567622	C	T	3363	0.208891	-3.39624	0.511477	3.13557e-11
AGE120	1	1:270567641	270567641	T	C	3363	0.1124	-4.74957	0.65046	2.83823e-13
AGE120	1	1:270567645	270567645	T	G	3363	0.1124	-4.74957	0.65046	2.83823e-13
AGE120	1	1:270567649	270567649	T	C	3363	0.1124	-4.74957	0.65046	2.83823e-13
AGE120	1	1:270567655	270567655	C	T	3363	0.208891	-3.39624	0.511477	3.13557e-11
AGE120	1	1:270567682	270567682	T	C	3363	0.208742	-3.39865	0.511974	3.17279e-11
AGE120	1	1:270567710	270567710	T	C	3363	0.1124	-4.74957	0.65046	2.83823e-13
AGE120	1	1:270567711	270567711	G	T	3363	0.1124	-4.74957	0.65046	2.83823e-13
AGE120	1	1:270567730	270567730	C	T	3363	0.1124	-4.74957	0.65046	2.83823e-13
AGE120	1	1:270567899	270567899	C	T	3363	0.112251	-4.75245	0.651666	3.03641e-13
AGE120	1	1:270567909	270567909	A	G	3363	0.112251	-4.75245	0.651666	3.03641e-13
AGE120	1	1:270568101	270568101	G	A	3363	0.209188	-3.32695	0.511402	7.74078e-11
AGE120	1	1:270569320	270569320	T	C	3363	0.131876	-3.54213	0.600722	3.71397e-09
AGE120	1	1:270569333	270569333	A	G	3363	0.13262	-3.54856	0.597644	2.89271e-09
AGE120	1	1:270569687	270569687	C	T	3363	0.205769	-3.27665	0.514619	1.92595e-10
AGE120	1	1:270569722	270569722	G	A	3363	0.207999	-3.43514	0.511706	1.90515e-11
AGE120	1	1:270569815	270569815	G	C	3363	0.112102	-4.73505	0.652878	4.08912e-13
AGE120	1	1:270571064	270571064	C	A	3363	0.16176	-3.06055	0.557308	3.98175e-08
AGE120	1	1:270571068	270571068	G	A	3363	0.16176	-3.06055	0.557308	3.98175e-08
AGE120	1	1:270571076	270571076	C	T	3363	0.16176	-3.06055	0.557308	3.98175e-08
AGE120	1	1:270571164	270571164	G	A	3363	0.16176	-3.08236	0.557308	3.18775e-08
AGE120	1	1:270571189	270571189	C	T	3363	0.16176	-3.08236	0.557308	3.18775e-08
AGE120	1	1:270571253	270571253	G	A	3363	0.16176	-3.08236	0.557308	3.18775e-08
AGE120	1	1:270571265	270571265	C	T	3363	0.16176	-3.08236	0.557308	3.18775e-08
AGE120	1	1:270571411	270571411	T	C	3363	0.16176	-3.08236	0.557308	3.18775e-08
AGE120	1	1:270571491	270571491	T	C	3363	0.16176	-3.08236	0.557308	3.18775e-08
AGE120	1	1:270571552	270571552	C	A	3363	0.16176	-3.08236	0.557308	3.18775e-08
AGE120	1	1:270571607	270571607	G	A	3363	0.16176	-3.08236	0.557308	3.18775e-08
AGE120	1	1:270571722	270571722	C	T	3363	0.16176	-3.08236	0.557308	3.18775e-08
AGE120	1	1:270572377	270572377	T	C	3363	0.16176	-3.08236	0.557308	3.18775e-08
AGE120	1	1:270572389	270572389	A	G	3363	0.16176	-3.08236	0.557308	3.18775e-08
AGE120	1	1:270572435	270572435	G	A	3363	0.16176	-3.08236	0.557308	3.18775e-08
AGE120	1	1:270572533	270572533	C	A	3363	0.16176	-3.08236	0.557308	3.18775e-08
AGE120	1	1:270572534	270572534	A	G	3363	0.102736	-4.77039	0.670707	1.13979e-12
AGE120	1	1:270572623	270572623	T	G	3363	0.16176	-3.08236	0.557308	3.18775e-08
AGE120	1	1:270572749	270572749	T	C	3363	0.16176	-3.08236	0.557308	3.18775e-08
AGE120	1	1:270572820	270572820	T	C	3363	0.112548	-4.74744	0.649262	2.63079e-13
AGE120	1	1:270572855	270572855	C	T	3363	0.16176	-3.08236	0.557308	3.18775e-08
AGE120	1	1:270573013	270573013	T	C	3363	0.163842	-3.04685	0.552948	3.58451e-08
AGE120	1	1:270573181	270573181	A	G	3363	0.16176	-3.08236	0.557308	3.18775e-08
AGE120	1	1:270573220	270573220	A	G	3363	0.16176	-3.08236	0.557308	3.18775e-08
AGE120	1	1:270573284	270573284	T	C	3363	0.16176	-3.08236	0.557308	3.18775e-08
AGE120	1	1:270573324	270573324	A	G	3363	0.16176	-3.08236	0.557308	3.18775e-08
AGE120	1	1:270573358	270573358	G	C	3363	0.161612	-3.08033	0.557413	3.27411e-08
AGE120	1	1:270574004	270574004	A	G	3363	0.16176	-3.08236	0.557308	3.18775e-08
AGE120	1	1:270574191	270574191	A	G	3363	0.161463	-3.07259	0.558113	3.6849e-08
AGE120	1	1:270574203	270574203	G	A	3363	0.161612	-3.07621	0.557413	3.41449e-08
AGE120	1	1:270574250	270574250	G	A	3363	0.161463	-3.07259	0.558113	3.6849e-08
AGE120	1	1:270574308	270574308	G	T	3363	0.16176	-3.08236	0.557308	3.18775e-08
AGE120	1	1:270574995	270574995	C	T	3363	0.112548	-4.74744	0.649262	2.63079e-13
AGE120	1	1:270574996	270574996	A	T	3363	0.112548	-4.74744	0.649262	2.63079e-13
AGE120	1	1:270575033	270575033	C	T	3363	0.112548	-4.74744	0.649262	2.63079e-13
AGE120	1	1:270575070	270575070	C	T	3363	0.104371	-4.55249	0.667402	9.0279e-12
AGE120	1	1:270575082	270575082	A	C	3363	0.104074	-4.54855	0.66902	1.0548e-11
AGE120	1	1:270575124	270575124	A	G	3363	0.104371	-4.55249	0.667402	9.0279e-12
AGE120	1	1:270575264	270575264	C	A	3363	0.112548	-4.74744	0.649262	2.63079e-13
AGE120	1	1:270575283	270575283	A	G	3363	0.112548	-4.74744	0.649262	2.63079e-13
AGE120	1	1:270575350	270575350	A	G	3363	0.207999	-3.31118	0.513088	1.09344e-10
AGE120	1	1:270575356	270575356	A	G	3363	0.111656	-4.63055	0.65367	1.40118e-12
AGE120	1	1:270575380	270575380	G	T	3363	0.111656	-4.63055	0.65367	1.40118e-12
AGE120	1	1:270575387	270575387	G	C	3363	0.111656	-4.63055	0.65367	1.40118e-12
AGE120	1	1:270575422	270575422	G	C	3363	0.111656	-4.63055	0.65367	1.40118e-12
AGE120	1	1:270575595	270575595	A	G	3363	0.111656	-4.63055	0.65367	1.40118e-12
AGE120	1	1:270575812	270575812	A	T	3363	0.112697	-4.72274	0.649004	3.41574e-13
AGE120	1	1:270575847	270575847	C	T	3363	0.112548	-4.74744	0.649262	2.63079e-13
AGE120	1	1:270575906	270575906	A	G	3363	0.112548	-4.74744	0.649262	2.63079e-13
AGE120	1	1:270575983	270575983	G	A	3363	0.112548	-4.74744	0.649262	2.63079e-13
AGE120	1	1:270576013	270576013	A	C	3363	0.112548	-4.74744	0.649262	2.63079e-13
AGE120	1	1:270576120	270576120	G	A	3363	0.112548	-4.74744	0.649262	2.63079e-13
AGE120	1	1:270576267	270576267	A	G	3363	0.112548	-4.74744	0.649262	2.63079e-13
AGE120	1	1:270576448	270576448	A	G	3363	0.112697	-4.72422	0.649004	3.35869e-13
AGE120	1	1:270576979	270576979	A	G	3363	0.1124	-4.74957	0.65046	2.83823e-13
AGE120	1	1:270576986	270576986	A	C	3363	0.112548	-4.74744	0.649262	2.63079e-13
AGE120	1	1:270577017	270577017	C	T	3363	0.1124	-4.6879	0.64952	5.29577e-13
AGE120	1	1:270577172	270577172	C	T	3363	0.112697	-4.77003	0.649004	1.98549e-13
AGE120	1	1:270577256	270577256	T	C	3363	0.112548	-4.74744	0.649262	2.63079e-13
AGE120	1	1:270577347	270577347	G	T	3363	0.1124	-4.7503	0.65046	2.81458e-13
AGE120	1	1:270581827	270581827	T	G	3363	0.257211	-2.66684	0.479459	2.66414e-08
AGE120	1	1:270582981	270582981	G	T	3363	0.258549	-2.65704	0.479512	3.00532e-08
AGE120	1	1:270583273	270583273	T	G	3363	0.16072	-3.08263	0.559841	3.66528e-08
AGE120	1	1:270584403	270584403	C	G	3363	0.0857865	-4.64029	0.723342	1.40757e-10
AGE120	1	1:270584493	270584493	G	A	3363	0.160868	-3.04907	0.559734	5.11244e-08
AGE120	1	1:270584715	270584715	C	T	3363	0.1124	-4.74957	0.65046	2.83823e-13
AGE120	1	1:270584736	270584736	C	A	3363	0.1124	-4.74957	0.65046	2.83823e-13
AGE120	1	1:270584859	270584859	A	G	3363	0.160868	-3.08467	0.559734	3.56874e-08
AGE120	1	1:270584870	270584870	C	T	3363	0.161017	-3.08828	0.559027	3.30652e-08
AGE120	1	1:270584972	270584972	A	G	3363	0.111508	-4.6323	0.654895	1.51242e-12
AGE120	1	1:270584989	270584989	G	A	3363	0.1124	-4.74957	0.65046	2.83823e-13
AGE120	1	1:270584997	270584997	C	T	3363	0.161017	-3.08828	0.559027	3.30652e-08
AGE120	1	1:270585161	270585161	T	C	3363	0.1124	-4.74957	0.65046	2.83823e-13
AGE120	1	1:270585300	270585300	G	A	3363	0.161017	-3.08828	0.559027	3.30652e-08
AGE120	1	1:270585319	270585319	C	G	3363	0.1124	-4.74957	0.65046	2.83823e-13
AGE120	1	1:270585381	270585381	A	C	3363	0.112548	-4.75013	0.650201	2.75967e-13
AGE120	1	1:270585383	270585383	C	T	3363	0.161017	-3.08828	0.559027	3.30652e-08
AGE120	1	1:270585491	270585491	G	A	3363	0.161017	-3.08828	0.559027	3.30652e-08
AGE120	1	1:270585532	270585532	C	T	3363	0.16072	-3.20237	0.559241	1.02652e-08
AGE120	1	1:270585613	270585613	G	A	3363	0.16072	-3.20237	0.559241	1.02652e-08
AGE120	1	1:270585687	270585687	C	T	3363	0.112251	-4.68981	0.65072	5.71508e-13
AGE120	1	1:270585694	270585694	A	C	3363	0.112251	-4.68981	0.65072	5.71508e-13
AGE120	1	1:270586233	270586233	C	T	3363	0.1124	-4.74957	0.65046	2.83823e-13
AGE120	1	1:270586322	270586322	A	G	3363	0.114332	-4.58964	0.642545	9.13788e-13
AGE120	1	1:270586516	270586516	A	C	3363	0.161017	-3.08828	0.559027	3.30652e-08
AGE120	1	1:270586611	270586611	T	C	3363	0.16072	-3.20237	0.559241	1.02652e-08
AGE120	1	1:270586752	270586752	T	C	3363	0.161017	-3.08828	0.559027	3.30652e-08
AGE120	1	1:270586857	270586857	C	G	3363	0.161017	-3.08828	0.559027	3.30652e-08
AGE120	1	1:270587083	270587083	C	T	3363	0.161017	-3.08828	0.559027	3.30652e-08
AGE120	1	1:270587372	270587372	T	C	3363	0.134106	-3.69343	0.592354	4.51295e-10
AGE120	1	1:270587414	270587414	G	T	3363	0.134106	-3.69343	0.592354	4.51295e-10
AGE120	1	1:270587438	270587438	C	T	3363	0.134255	-3.69961	0.592189	4.17466e-10
AGE120	1	1:270587730	270587730	T	C	3363	0.161017	-3.08828	0.559027	3.30652e-08
AGE120	1	1:270587922	270587922	T	C	3363	0.1124	-4.74957	0.65046	2.83823e-13
AGE120	1	1:270588074	270588074	C	T	3363	0.1124	-4.74957	0.65046	2.83823e-13
AGE120	1	1:270588133	270588133	T	C	3363	0.161017	-3.08828	0.559027	3.30652e-08
AGE120	1	1:270588231	270588231	T	C	3363	0.161017	-3.08828	0.559027	3.30652e-08
AGE120	1	1:270588272	270588272	T	C	3363	0.161017	-3.08828	0.559027	3.30652e-08
AGE120	1	1:270588326	270588326	C	A	3363	0.1124	-4.74957	0.65046	2.83823e-13
AGE120	1	1:270588441	270588441	G	A	3363	0.161017	-3.08828	0.559027	3.30652e-08
AGE120	1	1:270588541	270588541	G	A	3363	0.160422	-3.12241	0.559455	2.38922e-08
AGE120	1	1:270588569	270588569	C	G	3363	0.112548	-4.77224	0.650201	2.14182e-13
AGE120	1	1:270588589	270588589	C	T	3363	0.161017	-3.08828	0.559027	3.30652e-08
AGE120	1	1:270588612	270588612	G	A	3363	0.1124	-4.74957	0.65046	2.83823e-13
AGE120	1	1:270588752	270588752	C	T	3363	0.161017	-3.08828	0.559027	3.30652e-08
AGE120	1	1:270588855	270588855	G	A	3363	0.161017	-3.08828	0.559027	3.30652e-08
AGE120	1	1:270588869	270588869	T	C	3363	0.161017	-3.08828	0.559027	3.30652e-08
AGE120	1	1:270588971	270588971	T	G	3363	0.113143	-4.80435	0.648236	1.24945e-13
AGE120	1	1:270589065	270589065	C	T	3363	0.160868	-3.08624	0.559134	3.39607e-08
AGE120	1	1:270589072	270589072	A	G	3363	0.160868	-3.08624	0.559134	3.39607e-08
AGE120	1	1:270589229	270589229	C	T	3363	0.161314	-3.06663	0.558815	4.07127e-08
AGE120	1	1:270589241	270589241	C	T	3363	0.112846	-4.71649	0.649685	3.88055e-13
AGE120	1	1:270589247	270589247	A	G	3363	0.1124	-4.74957	0.65046	2.83823e-13
AGE120	1	1:270589693	270589693	A	G	3363	0.161017	-3.08828	0.559027	3.30652e-08
AGE120	1	1:270589695	270589695	T	G	3363	0.161017	-3.08828	0.559027	3.30652e-08
AGE120	1	1:270589733	270589733	C	T	3363	0.160868	-3.08624	0.559134	3.39607e-08
AGE120	1	1:270589753	270589753	T	C	3363	0.1124	-4.74957	0.65046	2.83823e-13
AGE120	1	1:270589832	270589832	G	A	3363	0.161017	-3.08828	0.559027	3.30652e-08
AGE120	1	1:270589866	270589866	A	G	3363	0.161017	-3.08828	0.559027	3.30652e-08
AGE120	1	1:270589955	270589955	G	A	3363	0.161017	-3.08828	0.559027	3.30652e-08
AGE120	1	1:270589971	270589971	C	A	3363	0.161017	-3.08828	0.559027	3.30652e-08
AGE120	1	1:270589998	270589998	G	A	3363	0.161017	-3.08828	0.559027	3.30652e-08
AGE120	1	1:270590038	270590038	A	G	3363	0.161017	-3.08828	0.559027	3.30652e-08
AGE120	1	1:270590082	270590082	G	A	3363	0.161017	-3.08828	0.559027	3.30652e-08
AGE120	1	1:270590100	270590100	T	G	3363	0.161017	-3.08828	0.559027	3.30652e-08
AGE120	1	1:270590104	270590104	T	C	3363	0.160868	-3.08467	0.559734	3.56874e-08
AGE120	1	1:270590118	270590118	A	C	3363	0.161017	-3.08828	0.559027	3.30652e-08
AGE120	1	1:270590256	270590256	T	C	3363	0.1124	-4.74957	0.65046	2.83823e-13
AGE120	1	1:270590452	270590452	T	C	3363	0.161017	-3.08828	0.559027	3.30652e-08
AGE120	1	1:270590510	270590510	T	A	3363	0.1124	-4.74957	0.65046	2.83823e-13
AGE120	1	1:270590535	270590535	T	C	3363	0.161017	-3.08828	0.559027	3.30652e-08
AGE120	1	1:270591068	270591068	C	G	3363	0.111508	-4.6323	0.654895	1.51242e-12
AGE120	1	1:270591072	270591072	T	C	3363	0.111508	-4.6323	0.654895	1.51242e-12
AGE120	1	1:270591190	270591190	A	T	3363	0.112697	-4.72274	0.649004	3.41574e-13
AGE120	1	1:270591419	270591419	A	T	3363	0.161017	-3.08828	0.559027	3.30652e-08
AGE120	1	1:270591708	270591708	G	A	3363	0.16072	-3.18041	0.559241	1.29282e-08
AGE120	1	1:270591742	270591742	A	G	3363	0.16072	-3.18041	0.559241	1.29282e-08
AGE120	1	1:270591766	270591766	A	G	3363	0.16072	-3.18041	0.559241	1.29282e-08
AGE120	1	1:270591977	270591977	G	T	3363	0.160868	-3.08624	0.559134	3.39607e-08
AGE120	1	1:270592056	270592056	C	G	3363	0.161017	-3.08828	0.559027	3.30652e-08
AGE120	1	1:270592063	270592063	A	T	3363	0.161017	-3.08828	0.559027	3.30652e-08
AGE120	1	1:270592105	270592105	C	A	3363	0.161017	-3.08828	0.559027	3.30652e-08
AGE120	1	1:270592193	270592193	C	T	3363	0.161017	-3.08828	0.559027	3.30652e-08
AGE120	1	1:270592224	270592224	A	G	3363	0.112548	-4.74744	0.649262	2.63079e-13
AGE120	1	1:270592241	270592241	G	A	3363	0.160868	-3.08467	0.559734	3.56874e-08
AGE120	1	1:270592246	270592246	A	G	3363	0.161017	-3.08828	0.559027	3.30652e-08
AGE120	1	1:270592309	270592309	T	C	3363	0.1124	-4.74957	0.65046	2.83823e-13
AGE120	1	1:270592348	270592348	A	T	3363	0.112548	-4.74744	0.649262	2.63079e-13
AGE120	1	1:270592354	270592354	A	G	3363	0.1124	-4.74957	0.65046	2.83823e-13
AGE120	1	1:270592366	270592366	T	A	3363	0.112548	-4.74744	0.649262	2.63079e-13
AGE120	1	1:270592380	270592380	G	A	3363	0.161017	-3.08828	0.559027	3.30652e-08
AGE120	1	1:270592483	270592483	C	T	3363	0.161017	-3.08828	0.559027	3.30652e-08
AGE120	1	1:270592600	270592600	A	G	3363	0.112548	-4.74744	0.649262	2.63079e-13
AGE120	1	1:270592641	270592641	T	C	3363	0.112548	-4.74744	0.649262	2.63079e-13
AGE120	1	1:270592679	270592679	A	G	3363	0.112548	-4.74744	0.649262	2.63079e-13
AGE120	1	1:270592728	270592728	T	C	3363	0.147636	-3.23815	0.569626	1.31044e-08
AGE120	1	1:270592867	270592867	A	G	3363	0.1124	-4.74957	0.65046	2.83823e-13
AGE120	1	1:270592943	270592943	T	G	3363	0.1124	-4.74957	0.65046	2.83823e-13
AGE120	1	1:270593004	270593004	C	T	3363	0.1124	-4.74957	0.65046	2.83823e-13
AGE120	1	1:270593029	270593029	T	C	3363	0.1124	-4.74957	0.65046	2.83823e-13
AGE120	1	1:270593041	270593041	C	T	3363	0.147487	-3.23499	0.57039	1.41518e-08
AGE120	1	1:270593070	270593070	T	G	3363	0.147636	-3.23815	0.569626	1.31044e-08
AGE120	1	1:270593086	270593086	A	G	3363	0.147487	-3.23499	0.57039	1.41518e-08
AGE120	1	1:270593102	270593102	C	T	3363	0.147487	-3.23499	0.57039	1.41518e-08
AGE120	1	1:270593106	270593106	G	A	3363	0.147487	-3.23499	0.57039	1.41518e-08
AGE120	1	1:270593126	270593126	C	T	3363	0.147636	-3.21849	0.57026	1.66241e-08
AGE120	1	1:270593147	270593147	T	C	3363	0.112548	-4.72625	0.650201	3.62408e-13
AGE120	1	1:270593201	270593201	C	T	3363	0.1124	-4.74957	0.65046	2.83823e-13
AGE120	1	1:270594019	270594019	G	T	3363	0.1124	-4.74957	0.65046	2.83823e-13
AGE120	1	1:270594079	270594079	C	T	3363	0.112548	-4.74744	0.649262	2.63079e-13
AGE120	1	1:270594118	270594118	A	C	3363	0.1124	-4.74957	0.65046	2.83823e-13
AGE120	1	1:270594199	270594199	T	C	3363	0.1124	-4.74957	0.65046	2.83823e-13
AGE120	1	1:270594587	270594587	A	G	3363	0.147636	-3.23815	0.569626	1.31044e-08
AGE120	1	1:270594599	270594599	C	A	3363	0.147636	-3.23815	0.569626	1.31044e-08
AGE120	1	1:270594643	270594643	A	G	3363	0.147636	-3.23815	0.569626	1.31044e-08
AGE120	1	1:270594654	270594654	C	T	3363	0.147636	-3.23815	0.569626	1.31044e-08
AGE120	1	1:270594687	270594687	G	A	3363	0.147636	-3.23815	0.569626	1.31044e-08
AGE120	1	1:270594878	270594878	A	G	3363	0.112548	-4.74744	0.649262	2.63079e-13
AGE120	1	1:270594921	270594921	A	C	3363	0.147636	-3.23815	0.569626	1.31044e-08
AGE120	1	1:270595015	270595015	A	G	3363	0.1124	-4.74957	0.65046	2.83823e-13
AGE120	1	1:270595035	270595035	A	G	3363	0.1124	-4.74957	0.65046	2.83823e-13
AGE120	1	1:270595171	270595171	C	T	3363	0.112548	-4.74744	0.649262	2.63079e-13
AGE120	1	1:270595213	270595213	T	G	3363	0.147487	-3.23499	0.57039	1.41518e-08
AGE120	1	1:270595243	270595243	C	T	3363	0.1124	-4.74957	0.65046	2.83823e-13
AGE120	1	1:270595258	270595258	C	A	3363	0.112548	-4.74744	0.649262	2.63079e-13
AGE120	1	1:270595279	270595279	T	A	3363	0.112548	-4.74744	0.649262	2.63079e-13
AGE120	1	1:270595296	270595296	T	C	3363	0.1124	-4.74957	0.65046	2.83823e-13
AGE120	1	1:270595415	270595415	C	G	3363	0.112548	-4.74744	0.649262	2.63079e-13
AGE120	1	1:270595417	270595417	T	C	3363	0.1124	-4.74957	0.65046	2.83823e-13
AGE120	1	1:270595534	270595534	G	A	3363	0.112548	-4.74744	0.649262	2.63079e-13
AGE120	1	1:270595602	270595602	T	C	3363	0.1124	-4.74957	0.65046	2.83823e-13
AGE120	1	1:270595618	270595618	C	T	3363	0.1124	-4.74957	0.65046	2.83823e-13
AGE120	1	1:270595643	270595643	G	A	3363	0.1124	-4.74957	0.65046	2.83823e-13
AGE120	1	1:270595882	270595882	T	C	3363	0.11121	-4.73144	0.652555	4.14788e-13
AGE120	1	1:270595915	270595915	C	T	3363	0.111805	-4.68945	0.655325	8.31106e-13
AGE120	1	1:270596135	270596135	A	G	3363	0.1124	-4.74957	0.65046	2.83823e-13
AGE120	1	1:270596215	270596215	T	C	3363	0.1124	-4.74957	0.65046	2.83823e-13
AGE120	1	1:270596610	270596610	T	G	3363	0.1124	-4.74957	0.65046	2.83823e-13
AGE120	1	1:270596611	270596611	C	G	3363	0.112548	-4.74744	0.649262	2.63079e-13
AGE120	1	1:270596657	270596657	C	A	3363	0.1124	-4.74957	0.65046	2.83823e-13
AGE120	1	1:270596852	270596852	T	C	3363	0.147487	-3.23499	0.57039	1.41518e-08
AGE120	1	1:270596876	270596876	A	G	3363	0.147487	-3.23499	0.57039	1.41518e-08
AGE120	1	1:270596931	270596931	C	T	3363	0.147636	-3.23815	0.569626	1.31044e-08
AGE120	1	1:270597139	270597139	T	C	3363	0.1124	-4.74957	0.65046	2.83823e-13
AGE120	1	1:270597243	270597243	T	C	3363	0.112548	-4.75013	0.650201	2.75967e-13
AGE120	1	1:270597385	270597385	C	G	3363	0.148231	-3.36462	0.56911	3.37828e-09
AGE120	1	1:270597460	270597460	A	G	3363	0.104817	-4.63309	0.669579	4.53535e-12
AGE120	1	1:270597508	270597508	A	G	3363	0.104817	-4.63309	0.669579	4.53535e-12
AGE120	1	1:270597717	270597717	T	C	3363	0.104371	-4.64712	0.672552	4.85764e-12
AGE120	1	1:270598326	270598326	G	A	3363	0.137972	-3.16266	0.581332	5.31688e-08
AGE120	1	1:270598678	270598678	G	A	3363	0.0863812	-4.63535	0.721648	1.3336e-10
AGE120	1	1:270598714	270598714	C	T	3363	0.147636	-3.23815	0.569626	1.31044e-08
AGE120	1	1:270598725	270598725	A	G	3363	0.147636	-3.23815	0.569626	1.31044e-08
AGE120	1	1:270598743	270598743	G	A	3363	0.147636	-3.23815	0.569626	1.31044e-08
AGE120	1	1:270598860	270598860	C	G	3363	0.147785	-3.25697	0.569497	1.07128e-08
AGE120	1	1:270598903	270598903	A	G	3363	0.147636	-3.23815	0.569626	1.31044e-08
AGE120	1	1:270598939	270598939	A	G	3363	0.112697	-4.65316	0.649004	7.51701e-13
AGE120	1	1:270598993	270598993	A	G	3363	0.112697	-4.65316	0.649004	7.51701e-13
AGE120	1	1:270599007	270599007	C	A	3363	0.147636	-3.23815	0.569626	1.31044e-08
AGE120	1	1:270599025	270599025	C	G	3363	0.112548	-4.74744	0.649262	2.63079e-13
AGE120	1	1:270599085	270599085	C	T	3363	0.147636	-3.23815	0.569626	1.31044e-08
AGE120	1	1:270599099	270599099	T	C	3363	0.112548	-4.74744	0.649262	2.63079e-13
AGE120	1	1:270599108	270599108	G	A	3363	0.147636	-3.23815	0.569626	1.31044e-08
AGE120	1	1:270599214	270599214	G	T	3363	0.113143	-4.61398	0.648236	1.09697e-12
AGE120	1	1:270599467	270599467	T	C	3363	0.112846	-4.69956	0.648748	4.35486e-13
AGE120	1	1:270599489	270599489	A	G	3363	0.147933	-3.20412	0.569367	1.8283e-08
AGE120	1	1:270599545	270599545	G	A	3363	0.111805	-4.60559	0.653405	1.80738e-12
AGE120	1	1:270599709	270599709	C	T	3363	0.148082	-3.26441	0.569239	9.76862e-09
AGE120	1	1:270599812	270599812	C	G	3363	0.148082	-3.26441	0.569239	9.76862e-09
AGE120	1	1:270599872	270599872	G	A	3363	0.147636	-3.23815	0.569626	1.31044e-08
AGE120	1	1:270599877	270599877	T	C	3363	0.147636	-3.23815	0.569626	1.31044e-08
AGE120	1	1:270599895	270599895	G	A	3363	0.147636	-3.23815	0.569626	1.31044e-08
AGE120	1	1:270599897	270599897	A	G	3363	0.147636	-3.23815	0.569626	1.31044e-08
AGE120	1	1:270600013	270600013	T	C	3363	0.110169	-4.95	0.653461	3.58974e-14
AGE120	1	1:270600052	270600052	T	G	3363	0.147785	-3.2349	0.569497	1.34474e-08
AGE120	1	1:270600243	270600243	C	G	3363	0.112548	-4.74744	0.649262	2.63079e-13
AGE120	1	1:270600417	270600417	T	G	3363	0.147636	-3.23815	0.569626	1.31044e-08
AGE120	1	1:270600420	270600420	A	G	3363	0.147636	-3.23815	0.569626	1.31044e-08
AGE120	1	1:270600486	270600486	A	G	3363	0.147636	-3.23815	0.569626	1.31044e-08
AGE120	1	1:270600509	270600509	A	G	3363	0.112548	-4.74744	0.649262	2.63079e-13
AGE120	1	1:270600628	270600628	C	T	3363	0.147636	-3.23815	0.569626	1.31044e-08
AGE120	1	1:270600700	270600700	G	A	3363	0.147636	-3.23815	0.569626	1.31044e-08
AGE120	1	1:270600961	270600961	C	G	3363	0.147636	-3.23815	0.569626	1.31044e-08
AGE120	1	1:270601157	270601157	G	T	3363	0.147636	-3.23815	0.569626	1.31044e-08
AGE120	1	1:270601493	270601493	T	A	3363	0.146744	-3.12972	0.572325	4.5403e-08
AGE120	1	1:270601505	270601505	G	A	3363	0.111656	-4.63055	0.65367	1.40118e-12
AGE120	1	1:270601513	270601513	G	A	3363	0.146744	-3.12972	0.572325	4.5403e-08
AGE120	1	1:270601519	270601519	T	C	3363	0.111656	-4.63055	0.65367	1.40118e-12
AGE120	1	1:270601541	270601541	C	T	3363	0.146744	-3.12972	0.572325	4.5403e-08
AGE120	1	1:270601553	270601553	A	G	3363	0.111656	-4.63055	0.65367	1.40118e-12
AGE120	1	1:270601596	270601596	G	A	3363	0.0865299	-4.61339	0.721227	1.58886e-10
AGE120	1	1:270601782	270601782	G	T	3363	0.147636	-3.23815	0.569626	1.31044e-08
AGE120	1	1:270601855	270601855	A	C	3363	0.147636	-3.23815	0.569626	1.31044e-08
AGE120	1	1:270601862	270601862	G	A	3363	0.147636	-3.23815	0.569626	1.31044e-08
AGE120	1	1:270601932	270601932	C	T	3363	0.147487	-3.24699	0.57039	1.25134e-08
AGE120	1	1:270601961	270601961	T	C	3363	0.112548	-4.74744	0.649262	2.63079e-13
AGE120	1	1:270602009	270602009	A	G	3363	0.147636	-3.23815	0.569626	1.31044e-08
AGE120	1	1:270602126	270602126	G	C	3363	0.147636	-3.23815	0.569626	1.31044e-08
AGE120	1	1:270602182	270602182	A	G	3363	0.147636	-3.23815	0.569626	1.31044e-08
AGE120	1	1:270602738	270602738	G	A	3363	0.147636	-3.23815	0.569626	1.31044e-08
AGE120	1	1:270602781	270602781	G	A	3363	0.147636	-3.23815	0.569626	1.31044e-08
AGE120	1	1:270602785	270602785	A	C	3363	0.147636	-3.23815	0.569626	1.31044e-08
AGE120	1	1:270602929	270602929	G	A	3363	0.147636	-3.23815	0.569626	1.31044e-08
AGE120	1	1:270603058	270603058	C	T	3363	0.147636	-3.23815	0.569626	1.31044e-08
AGE120	1	1:270603128	270603128	A	G	3363	0.147636	-3.23815	0.569626	1.31044e-08
AGE120	1	1:270603363	270603363	G	T	3363	0.112548	-4.74744	0.649262	2.63079e-13
AGE120	1	1:270604018	270604018	T	C	3363	0.112548	-4.74744	0.649262	2.63079e-13
AGE120	1	1:270604128	270604128	T	C	3363	0.112548	-4.74744	0.649262	2.63079e-13
AGE120	1	1:270604329	270604329	A	T	3363	0.112548	-4.74744	0.649262	2.63079e-13
AGE120	1	1:270604347	270604347	T	G	3363	0.112548	-4.74744	0.649262	2.63079e-13
AGE120	1	1:270604365	270604365	G	T	3363	0.112548	-4.74744	0.649262	2.63079e-13
AGE120	1	1:270604434	270604434	G	A	3363	0.112548	-4.74744	0.649262	2.63079e-13
AGE120	1	1:270604611	270604611	A	G	3363	0.112548	-4.74744	0.649262	2.63079e-13
AGE120	1	1:270604662	270604662	A	G	3363	0.146744	-3.12972	0.572325	4.5403e-08
AGE120	1	1:270604739	270604739	A	G	3363	0.147636	-3.23815	0.569626	1.31044e-08
AGE120	1	1:270605026	270605026	C	T	3363	0.112548	-4.74744	0.649262	2.63079e-13
AGE120	1	1:270605059	270605059	C	T	3363	0.112548	-4.74744	0.649262	2.63079e-13
AGE120	1	1:270605626	270605626	T	C	3363	0.112697	-4.77003	0.649004	1.98549e-13
AGE120	1	1:270605646	270605646	G	T	3363	0.112548	-4.74744	0.649262	2.63079e-13
AGE120	1	1:270605906	270605906	A	G	3363	0.112548	-4.74744	0.649262	2.63079e-13
AGE120	1	1:270605968	270605968	T	C	3363	0.112548	-4.74744	0.649262	2.63079e-13
AGE120	1	1:270606018	270606018	T	C	3363	0.112548	-4.74744	0.649262	2.63079e-13
AGE120	1	1:270606323	270606323	T	C	3363	0.112548	-4.74744	0.649262	2.63079e-13
AGE120	1	1:270606710	270606710	T	A	3363	0.112548	-4.74744	0.649262	2.63079e-13
AGE120	1	1:270606802	270606802	G	A	3363	0.112548	-4.74744	0.649262	2.63079e-13
AGE120	1	1:270607101	270607101	A	G	3363	0.112548	-4.74744	0.649262	2.63079e-13
AGE120	1	1:270607169	270607169	A	G	3363	0.112548	-4.74744	0.649262	2.63079e-13
AGE120	1	1:270607183	270607183	G	C	3363	0.112548	-4.74744	0.649262	2.63079e-13
AGE120	1	1:270607326	270607326	G	A	3363	0.112548	-4.74744	0.649262	2.63079e-13
AGE120	1	1:270607416	270607416	A	G	3363	0.112548	-4.74744	0.649262	2.63079e-13
AGE120	1	1:270607518	270607518	G	A	3363	0.112548	-4.74744	0.649262	2.63079e-13
AGE120	1	1:270607684	270607684	T	C	3363	0.112548	-4.74744	0.649262	2.63079e-13
AGE120	1	1:270608131	270608131	T	C	3363	0.112548	-4.74744	0.649262	2.63079e-13
AGE120	1	1:270608754	270608754	T	C	3363	0.111656	-4.63055	0.65367	1.40118e-12
AGE120	1	1:270609140	270609140	T	C	3363	0.112548	-4.74744	0.649262	2.63079e-13
AGE120	1	1:270609918	270609918	A	G	3363	0.112548	-4.74744	0.649262	2.63079e-13
AGE120	1	1:270613891	270613891	G	A	3363	0.112994	-4.71072	0.648491	3.75457e-13
AGE120	1	1:270617615	270617615	C	G	3363	0.112548	-4.74744	0.649262	2.63079e-13
AGE120	1	1:270617669	270617669	T	C	3363	0.112548	-4.74744	0.649262	2.63079e-13
AGE120	1	1:270617929	270617929	T	C	3363	0.112548	-4.74744	0.649262	2.63079e-13
AGE120	1	1:270617993	270617993	C	A	3363	0.112697	-4.77003	0.649004	1.98549e-13
AGE120	1	1:270618029	270618029	A	G	3363	0.112548	-4.74744	0.649262	2.63079e-13
AGE120	1	1:270618062	270618062	T	C	3363	0.112697	-4.72274	0.649004	3.41574e-13
AGE120	1	1:270618082	270618082	T	C	3363	0.112548	-4.74744	0.649262	2.63079e-13
AGE120	1	1:270618183	270618183	G	A	3363	0.112548	-4.74744	0.649262	2.63079e-13
AGE120	1	1:270618266	270618266	G	A	3363	0.112548	-4.74744	0.649262	2.63079e-13
AGE120	1	1:270618406	270618406	C	A	3363	0.112548	-4.74744	0.649262	2.63079e-13
AGE120	1	1:270618577	270618577	T	G	3363	0.112548	-4.74744	0.649262	2.63079e-13
AGE120	1	1:270618664	270618664	A	G	3363	0.111954	-4.75552	0.652189	3.06251e-13
AGE120	1	1:270619696	270619696	G	A	3363	0.112548	-4.74744	0.649262	2.63079e-13
AGE120	1	1:270620198	270620198	A	G	3363	0.112548	-4.74744	0.649262	2.63079e-13
AGE120	1	1:270620318	270620318	G	A	3363	0.1124	-4.7503	0.65046	2.81458e-13
AGE120	1	1:270620599	270620599	C	A	3363	0.112548	-4.74744	0.649262	2.63079e-13
AGE120	1	1:270620667	270620667	G	A	3363	0.112548	-4.74744	0.649262	2.63079e-13
AGE120	1	1:270620684	270620684	G	A	3363	0.112548	-4.74744	0.649262	2.63079e-13
AGE120	1	1:270620782	270620782	T	C	3363	0.112548	-4.74744	0.649262	2.63079e-13
AGE120	1	1:270620891	270620891	C	T	3363	0.112548	-4.74744	0.649262	2.63079e-13
AGE120	1	1:270620914	270620914	A	G	3363	0.112548	-4.74744	0.649262	2.63079e-13
AGE120	1	1:270621081	270621081	C	T	3363	0.112548	-4.74744	0.649262	2.63079e-13
AGE120	1	1:270621182	270621182	G	A	3363	0.112548	-4.74744	0.649262	2.63079e-13
AGE120	1	1:270621391	270621391	T	C	3363	0.109277	-4.83478	0.657984	2.01375e-13
AGE120	1	1:270621954	270621954	A	T	3363	0.112548	-4.74744	0.649262	2.63079e-13
AGE120	1	1:270622625	270622625	T	C	3363	0.112548	-4.74744	0.649262	2.63079e-13
AGE120	1	1:270622628	270622628	T	A	3363	0.112548	-4.74744	0.649262	2.63079e-13
AGE120	1	1:270624397	270624397	C	A	3363	0.1124	-4.74957	0.65046	2.83823e-13
AGE120	1	1:270625231	270625231	A	G	3363	0.112548	-4.74744	0.649262	2.63079e-13
AGE120	1	1:270625273	270625273	C	T	3363	0.112548	-4.74744	0.649262	2.63079e-13
AGE120	1	1:270625451	270625451	A	G	3363	0.112548	-4.74744	0.649262	2.63079e-13
AGE120	1	1:270625476	270625476	T	C	3363	0.112548	-4.74744	0.649262	2.63079e-13
AGE120	1	1:270626017	270626017	C	T	3363	0.10452	-4.57629	0.667106	6.88988e-12
AGE120	1	1:270626868	270626868	G	A	3363	0.112548	-4.74744	0.649262	2.63079e-13
AGE120	1	1:270628141	270628141	G	T	3363	0.152245	-3.56445	0.581238	8.65e-10
AGE120	1	1:270628185	270628185	A	G	3363	0.152542	-3.49133	0.580976	1.86171e-09
AGE120	1	1:270628310	270628310	T	G	3363	0.152542	-3.49133	0.580976	1.86171e-09
AGE120	1	1:270629217	270629217	G	T	3363	0.152542	-3.49133	0.580976	1.86171e-09
AGE120	1	1:270629559	270629559	C	T	3363	0.152542	-3.49133	0.580976	1.86171e-09
AGE120	1	1:270629584	270629584	T	A	3363	0.152542	-3.49133	0.580976	1.86171e-09
AGE120	1	1:270629604	270629604	G	T	3363	0.152542	-3.49133	0.580976	1.86171e-09
AGE120	1	1:270629980	270629980	C	T	3363	0.152542	-3.49133	0.580976	1.86171e-09
AGE120	1	1:270634130	270634130	T	C	3363	0.152691	-3.49031	0.580845	1.86647e-09
AGE120	1	1:270634861	270634861	T	A	3363	0.152542	-3.48765	0.581648	2.02061e-09
AGE120	1	1:270634940	270634940	T	C	3363	0.166964	-3.09809	0.545263	1.33271e-08
AGE120	1	1:270635125	270635125	C	A	3363	0.152691	-3.50212	0.581517	1.71867e-09
AGE120	1	1:270635229	270635229	A	C	3363	0.152394	-3.48868	0.58178	2.01546e-09
AGE120	1	1:270635432	270635432	G	A	3363	0.151502	-3.37756	0.584617	7.58737e-09
AGE120	1	1:270635844	270635844	T	G	3363	0.152542	-3.47339	0.580976	2.2514e-09
AGE120	1	1:270636990	270636990	G	C	3363	0.152691	-3.49031	0.580845	1.86647e-09
AGE120	1	1:270638848	270638848	C	T	3363	0.152691	-3.49031	0.580845	1.86647e-09
AGE120	1	1:270639571	270639571	T	G	3363	0.152542	-3.49133	0.580976	1.86171e-09
AGE120	1	1:270639577	270639577	T	A	3363	0.152394	-3.48868	0.58178	2.01546e-09
AGE120	1	1:270639850	270639850	G	T	3363	0.14377	-3.28699	0.591333	2.71917e-08
AGE120	1	1:270639915	270639915	A	G	3363	0.144514	-3.27264	0.591291	3.11694e-08
AGE120	1	1:270639969	270639969	T	C	3363	0.143324	-3.29501	0.592497	2.67892e-08
AGE120	1	1:270640059	270640059	C	T	3363	0.143473	-3.31254	0.592345	2.24147e-08
AGE120	1	1:270640697	270640697	T	A	3363	0.152542	-3.49133	0.580976	1.86171e-09
AGE120	1	1:270641409	270641409	C	A	3363	0.152394	-3.48041	0.581107	2.10779e-09
AGE120	1	1:270642773	270642773	G	C	3363	0.152394	-3.48868	0.58178	2.01546e-09
AGE120	1	1:270643341	270643341	A	G	3363	0.143919	-3.29374	0.591891	2.625e-08
AGE120	1	1:270643392	270643392	G	A	3363	0.14377	-3.27621	0.592042	3.13453e-08
AGE120	1	1:270644012	270644012	G	T	3363	0.143919	-3.29374	0.591891	2.625e-08
AGE120	1	1:270644951	270644951	T	C	3363	0.152542	-3.49133	0.580976	1.86171e-09
AGE120	1	1:270646548	270646548	G	A	3363	0.152542	-3.49133	0.580976	1.86171e-09
AGE120	1	1:270648417	270648417	T	C	3363	0.152691	-3.41709	0.580845	4.02965e-09
AGE120	1	1:270648938	270648938	A	G	3363	0.152542	-3.44763	0.581648	3.07876e-09
AGE120	1	1:270649043	270649043	G	A	3363	0.143324	-3.26501	0.592497	3.57633e-08
AGE120	1	1:270649252	270649252	T	C	3363	0.152691	-3.41709	0.580845	4.02965e-09
AGE120	1	1:270649291	270649291	A	G	3363	0.152691	-3.41709	0.580845	4.02965e-09
AGE120	1	1:270649949	270649949	G	A	3363	0.151353	-3.28711	0.584752	1.89456e-08
AGE120	1	1:270650946	270650946	C	T	3363	0.153137	-3.35389	0.580454	7.55706e-09
AGE120	1	1:270650979	270650979	C	T	3363	0.153137	-3.35389	0.580454	7.55706e-09
AGE120	1	1:270651253	270651253	C	T	3363	0.152394	-3.24098	0.583134	2.73085e-08
AGE120	1	1:270656355	270656355	G	A	3363	0.149271	-3.3042	0.581891	1.35971e-08
AGE120	1	1:270656425	270656425	C	T	3363	0.152245	-3.24191	0.583266	2.72582e-08
AGE120	1	1:270656540	270656540	C	T	3363	0.153137	-3.35389	0.580454	7.55706e-09
AGE120	1	1:270656582	270656582	C	T	3363	0.153137	-3.35389	0.580454	7.55706e-09
AGE120	1	1:270656863	270656863	G	A	3363	0.153137	-3.35389	0.580454	7.55706e-09
AGE120	1	1:270656870	270656870	T	C	3363	0.15284	-3.33384	0.581386	9.79198e-09
AGE120	1	1:270656884	270656884	T	G	3363	0.153137	-3.35389	0.580454	7.55706e-09
AGE120	1	1:270656913	270656913	A	C	3363	0.153137	-3.35389	0.580454	7.55706e-09
AGE120	1	1:270656916	270656916	G	T	3363	0.15284	-3.33384	0.581386	9.79198e-09
AGE120	1	1:270657978	270657978	G	A	3363	0.153137	-3.35389	0.580454	7.55706e-09
AGE120	1	1:270661842	270661842	C	T	3363	0.153137	-3.35389	0.580454	7.55706e-09
AGE120	1	1:270667160	270667160	C	T	3363	0.153137	-3.35389	0.580454	7.55706e-09
AGE120	1	1:270668073	270668073	G	A	3363	0.153137	-3.35389	0.580454	7.55706e-09
AGE120	1	1:270672619	270672619	C	T	3363	0.153137	-3.35389	0.580454	7.55706e-09
AGE120	1	1:270673641	270673641	C	T	3363	0.153286	-3.35294	0.580325	7.57287e-09
AGE120	1	1:270673824	270673824	G	A	3363	0.152988	-3.33289	0.581256	9.81213e-09
AGE120	1	1:270675029	270675029	A	T	3363	0.153286	-3.35294	0.580325	7.57287e-09
AGE120	1	1:270683965	270683965	A	G	3363	0.152988	-3.37062	0.581256	6.67658e-09
AGE120	1	1:270684233	270684233	T	C	3363	0.153137	-3.35389	0.580454	7.55706e-09
AGE120	1	1:270685073	270685073	T	G	3363	0.153137	-3.34989	0.581125	8.1902e-09
AGE120	1	1:270685092	270685092	G	T	3363	0.153286	-3.35294	0.580325	7.57287e-09
AGE120	1	1:270685265	270685265	C	T	3363	0.153137	-3.34989	0.581125	8.1902e-09
AGE120	1	1:270685352	270685352	T	A	3363	0.153286	-3.35294	0.580325	7.57287e-09
AGE120	1	1:270685555	270685555	C	G	3363	0.153286	-3.35294	0.580325	7.57287e-09
AGE120	1	1:270685569	270685569	C	G	3363	0.153286	-3.35294	0.580325	7.57287e-09
AGE120	1	1:270685619	270685619	A	G	3363	0.153286	-3.35294	0.580325	7.57287e-09
AGE120	1	1:270692965	270692965	T	G	3363	0.117157	-4.21174	0.645195	6.67152e-11
AGE120	1	1:270693051	270693051	A	G	3363	0.117455	-4.18496	0.643792	8.00607e-11
AGE120	1	1:270693132	270693132	T	G	3363	0.117455	-4.18496	0.643792	8.00607e-11
AGE120	1	1:270694735	270694735	G	T	3363	0.153137	-3.35389	0.580454	7.55706e-09
AGE120	1	1:270695028	270695028	C	T	3363	0.153286	-3.35294	0.580325	7.57287e-09
AGE120	1	1:270697314	270697314	C	G	3363	0.153137	-3.35389	0.580454	7.55706e-09
AGE120	1	1:270697569	270697569	A	G	3363	0.153137	-3.35389	0.580454	7.55706e-09
AGE120	1	1:270698240	270698240	T	C	3363	0.153137	-3.35389	0.580454	7.55706e-09
AGE120	1	1:270698727	270698727	G	C	3363	0.152542	-3.38577	0.582324	6.09101e-09
AGE120	1	1:270699903	270699903	T	C	3363	0.165329	-2.97191	0.54407	4.69841e-08
AGE120	1	1:270699968	270699968	T	C	3363	0.114184	-4.19159	0.650196	1.14338e-10
AGE120	1	1:270699999	270699999	A	G	3363	0.150164	-3.3356	0.583107	1.06277e-08
AGE120	1	1:270700299	270700299	C	T	3363	0.150164	-3.3356	0.583107	1.06277e-08
AGE120	1	1:270701393	270701393	G	A	3363	0.149271	-3.22267	0.585983	3.80656e-08
AGE120	1	1:270706193	270706193	T	C	3363	0.058876	-4.84277	0.877263	3.38382e-08
AGE120	1	1:270707908	270707908	G	A	3363	0.058876	-4.92032	0.877263	2.03839e-08
AGE120	1	1:270707952	270707952	C	T	3363	0.058876	-4.92032	0.877263	2.03839e-08
AGE120	1	1:270708082	270708082	A	G	3363	0.125335	-4.5054	0.628258	7.43076e-13
AGE120	1	1:270708164	270708164	A	C	3363	0.110467	-4.77613	0.653883	2.78813e-13
AGE120	1	1:270708189	270708189	C	T	3363	0.0587273	-4.81031	0.878149	4.30689e-08
AGE120	1	1:270708313	270708313	T	C	3363	0.0587273	-4.81031	0.878149	4.30689e-08
AGE120	1	1:270708440	270708440	T	G	3363	0.0517395	-5.04569	0.929416	5.6707e-08
AGE120	1	1:270708857	270708857	A	G	3363	0.0587273	-4.81031	0.878149	4.30689e-08
AGE120	1	1:270708970	270708970	C	T	3363	0.0587273	-4.81031	0.878149	4.30689e-08
AGE120	1	1:270709150	270709150	C	A	3363	0.0587273	-4.81031	0.878149	4.30689e-08
AGE120	1	1:270709326	270709326	T	C	3363	0.0587273	-4.81031	0.878149	4.30689e-08
AGE120	1	1:270709387	270709387	G	A	3363	0.123253	-4.4634	0.632999	1.77381e-12
AGE120	1	1:270709398	270709398	T	C	3363	0.123253	-4.4634	0.632999	1.77381e-12
AGE120	1	1:270709414	270709414	T	C	3363	0.0587273	-4.81031	0.878149	4.30689e-08
AGE120	1	1:270709530	270709530	A	T	3363	0.110169	-4.79009	0.654419	2.48683e-13
AGE120	1	1:270709812	270709812	T	C	3363	0.123253	-4.4634	0.632999	1.77381e-12
AGE120	1	1:270709964	270709964	T	C	3363	0.0587273	-4.81031	0.878149	4.30689e-08
AGE120	1	1:270710166	270710166	T	C	3363	0.0587273	-4.81031	0.878149	4.30689e-08
AGE120	1	1:270710258	270710258	A	T	3363	0.123253	-4.4634	0.632999	1.77381e-12
AGE120	1	1:270710314	270710314	G	A	3363	0.123253	-4.4634	0.632999	1.77381e-12
AGE120	1	1:270710360	270710360	C	G	3363	0.123253	-4.4634	0.632999	1.77381e-12
AGE120	1	1:270710376	270710376	T	C	3363	0.0587273	-4.81031	0.878149	4.30689e-08
AGE120	1	1:270710411	270710411	G	T	3363	0.123253	-4.4634	0.632999	1.77381e-12
AGE120	1	1:270710508	270710508	T	C	3363	0.0587273	-4.81031	0.878149	4.30689e-08
AGE120	1	1:270710596	270710596	A	T	3363	0.123253	-4.4634	0.632999	1.77381e-12
AGE120	1	1:270710598	270710598	T	C	3363	0.058876	-4.84277	0.877263	3.38382e-08
AGE120	1	1:270710708	270710708	C	G	3363	0.123253	-4.4634	0.632999	1.77381e-12
AGE120	1	1:270710714	270710714	A	G	3363	0.0587273	-4.81031	0.878149	4.30689e-08
AGE120	1	1:270710775	270710775	A	G	3363	0.0587273	-4.81031	0.878149	4.30689e-08
AGE120	1	1:270710978	270710978	G	A	3363	0.125335	-4.37746	0.625725	2.63724e-12
AGE120	1	1:270711002	270711002	A	G	3363	0.058876	-4.84277	0.877263	3.38382e-08
AGE120	1	1:270711018	270711018	T	C	3363	0.125186	-4.37854	0.626776	2.83213e-12
AGE120	1	1:270711085	270711085	A	G	3363	0.0628903	-4.79327	0.854561	2.03446e-08
AGE120	1	1:270711110	270711110	C	G	3363	0.0627416	-4.79236	0.855362	2.11011e-08
AGE120	1	1:270711212	270711212	A	G	3363	0.110021	-4.79323	0.655651	2.65874e-13
AGE120	1	1:270711269	270711269	T	C	3363	0.123253	-4.4634	0.632999	1.77381e-12
AGE120	1	1:270711451	270711451	G	A	3363	0.123253	-4.4634	0.632999	1.77381e-12
AGE120	1	1:270711562	270711562	A	G	3363	0.110169	-4.79009	0.654419	2.48683e-13
AGE120	1	1:270711573	270711573	C	A	3363	0.110169	-4.79009	0.654419	2.48683e-13
AGE120	1	1:270711579	270711579	A	G	3363	0.110169	-4.79009	0.654419	2.48683e-13
AGE120	1	1:270711591	270711591	T	G	3363	0.110169	-4.79009	0.654419	2.48683e-13
AGE120	1	1:270711616	270711616	C	T	3363	0.110169	-4.79009	0.654419	2.48683e-13
AGE120	1	1:270711640	270711640	T	C	3363	0.123253	-4.4634	0.632999	1.77381e-12
AGE120	1	1:270711676	270711676	A	T	3363	0.110169	-4.79009	0.654419	2.48683e-13
AGE120	1	1:270711690	270711690	T	C	3363	0.110169	-4.79009	0.654419	2.48683e-13
AGE120	1	1:270711846	270711846	C	T	3363	0.123253	-4.4634	0.632999	1.77381e-12
AGE120	1	1:270711875	270711875	G	A	3363	0.123253	-4.4634	0.632999	1.77381e-12
AGE120	1	1:270711921	270711921	C	G	3363	0.123699	-4.49196	0.632341	1.21456e-12
AGE120	1	1:270711999	270711999	C	T	3363	0.110169	-4.79009	0.654419	2.48683e-13
AGE120	1	1:270712002	270712002	G	A	3363	0.110169	-4.79009	0.654419	2.48683e-13
AGE120	1	1:270712021	270712021	C	A	3363	0.110169	-4.79009	0.654419	2.48683e-13
AGE120	1	1:270712175	270712175	C	T	3363	0.123699	-4.49196	0.632341	1.21456e-12
AGE120	1	1:270712191	270712191	G	A	3363	0.123699	-4.49196	0.632341	1.21456e-12
AGE120	1	1:270712217	270712217	C	T	3363	0.110169	-4.79009	0.654419	2.48683e-13
AGE120	1	1:270712313	270712313	T	C	3363	0.110169	-4.79009	0.654419	2.48683e-13
AGE120	1	1:270712318	270712318	C	G	3363	0.110169	-4.79009	0.654419	2.48683e-13
AGE120	1	1:270712335	270712335	A	G	3363	0.123253	-4.4634	0.632999	1.77381e-12
AGE120	1	1:270712562	270712562	C	T	3363	0.0587273	-4.81031	0.878149	4.30689e-08
AGE120	1	1:270712826	270712826	T	C	3363	0.058876	-4.84277	0.877263	3.38382e-08
AGE120	1	1:270712945	270712945	A	G	3363	0.058876	-4.84277	0.877263	3.38382e-08
AGE120	1	1:270713064	270713064	C	T	3363	0.110169	-4.79009	0.654419	2.48683e-13
AGE120	1	1:270713757	270713757	A	G	3363	0.138269	-3.61436	0.601553	1.87381e-09
AGE120	1	1:270715687	270715687	A	G	3363	0.0587273	-4.81031	0.878149	4.30689e-08
AGE120	1	1:270716718	270716718	T	C	3363	0.110169	-4.79009	0.654419	2.48683e-13
AGE120	1	1:270716728	270716728	A	C	3363	0.058876	-4.84277	0.877263	3.38382e-08
AGE120	1	1:270716818	270716818	C	T	3363	0.058876	-4.84277	0.877263	3.38382e-08
AGE120	1	1:270718038	270718038	T	A	3363	0.058876	-4.84277	0.877263	3.38382e-08
AGE120	1	1:270718117	270718117	G	C	3363	0.058876	-4.84277	0.877263	3.38382e-08
AGE120	1	1:270718975	270718975	T	C	3363	0.058876	-4.84277	0.877263	3.38382e-08
AGE120	1	1:270719269	270719269	G	A	3363	0.149718	-3.28749	0.584881	1.90101e-08
AGE120	1	1:270720884	270720884	A	G	3363	0.109277	-4.6723	0.658961	1.33719e-12
AGE120	1	1:270720978	270720978	T	A	3363	0.0590247	-4.83558	0.874085	3.16298e-08
AGE120	1	1:270723345	270723345	G	A	3363	0.137675	-3.63336	0.602222	1.60694e-09
AGE120	1	1:270725168	270725168	C	T	3363	0.151353	-3.33718	0.579349	8.40031e-09
AGE120	1	1:270725701	270725701	A	T	3363	0.150461	-3.22562	0.58216	3.0112e-08
AGE120	1	1:270725866	270725866	C	T	3363	0.150461	-3.22562	0.58216	3.0112e-08
AGE120	1	1:270725997	270725997	T	C	3363	0.123253	-4.4634	0.632999	1.77381e-12
AGE120	1	1:270726340	270726340	G	C	3363	0.123253	-4.4634	0.632999	1.77381e-12
AGE120	1	1:270726534	270726534	C	T	3363	0.150461	-3.22562	0.58216	3.0112e-08
AGE120	1	1:270726640	270726640	G	A	3363	0.101546	-4.67057	0.675265	4.62425e-12
AGE120	1	1:270726760	270726760	C	A	3363	0.153732	-3.30766	0.577283	1.00613e-08
AGE120	1	1:270727591	270727591	A	T	3363	0.151353	-3.33718	0.579349	8.40031e-09
AGE120	1	1:270727638	270727638	C	T	3363	0.151353	-3.33718	0.579349	8.40031e-09
AGE120	1	1:270729310	270729310	G	A	3363	0.151353	-3.33718	0.579349	8.40031e-09
AGE120	1	1:270729679	270729679	T	C	3363	0.0590247	-4.83558	0.874085	3.16298e-08
AGE120	1	1:270729682	270729682	T	C	3363	0.0590247	-4.83558	0.874085	3.16298e-08
AGE120	1	1:270729696	270729696	C	T	3363	0.0590247	-4.83558	0.874085	3.16298e-08
AGE120	1	1:270729697	270729697	G	A	3363	0.0590247	-4.83558	0.874085	3.16298e-08
AGE120	1	1:270729700	270729700	G	A	3363	0.0590247	-4.83558	0.874085	3.16298e-08
AGE120	1	1:270730012	270730012	T	C	3363	0.110169	-4.79009	0.654419	2.48683e-13
AGE120	1	1:270730394	270730394	C	T	3363	0.151353	-3.33718	0.579349	8.40031e-09
AGE120	1	1:270730670	270730670	T	A	3363	0.110169	-4.79009	0.654419	2.48683e-13
AGE120	1	1:270730725	270730725	A	G	3363	0.058876	-4.84277	0.877263	3.38382e-08
AGE120	1	1:270731129	270731129	T	C	3363	0.150461	-3.22562	0.58216	3.0112e-08
AGE120	1	1:270731183	270731183	G	T	3363	0.151353	-3.33718	0.579349	8.40031e-09
AGE120	1	1:270731363	270731363	T	G	3363	0.151353	-3.33718	0.579349	8.40031e-09
AGE120	1	1:270731435	270731435	G	A	3363	0.151353	-3.33718	0.579349	8.40031e-09
AGE120	1	1:270731443	270731443	T	C	3363	0.101695	-4.66828	0.673901	4.2911e-12
AGE120	1	1:270731490	270731490	A	T	3363	0.151353	-3.33718	0.579349	8.40031e-09
AGE120	1	1:270731708	270731708	C	T	3363	0.151204	-3.36736	0.580149	6.46327e-09
AGE120	1	1:270731792	270731792	C	T	3363	0.151353	-3.33718	0.579349	8.40031e-09
AGE120	1	1:270731936	270731936	C	T	3363	0.150758	-3.3327	0.580546	9.43253e-09
AGE120	1	1:270732277	270732277	T	C	3363	0.138269	-3.61436	0.601553	1.87381e-09
AGE120	1	1:270732359	270732359	C	T	3363	0.122956	-4.46563	0.635189	2.05939e-12
AGE120	1	1:270732479	270732479	T	C	3363	0.122956	-4.46563	0.635189	2.05939e-12
AGE120	1	1:270732556	270732556	T	C	3363	0.151204	-3.33471	0.580149	9.02873e-09
AGE120	1	1:270732588	270732588	G	A	3363	0.151353	-3.33718	0.579349	8.40031e-09
AGE120	1	1:270732884	270732884	G	A	3363	0.151353	-3.33718	0.579349	8.40031e-09
AGE120	1	1:270733451	270733451	C	A	3363	0.151204	-3.33471	0.580149	9.02873e-09
AGE120	1	1:270733707	270733707	C	T	3363	0.148677	-3.56502	0.583115	9.7321e-10
AGE120	1	1:270733711	270733711	T	C	3363	0.123253	-4.47158	0.632999	1.61634e-12
AGE120	1	1:270733841	270733841	T	C	3363	0.151204	-3.34962	0.579481	7.45318e-09
AGE120	1	1:270733902	270733902	G	A	3363	0.151502	-3.32017	0.579218	9.91619e-09
AGE120	1	1:270733961	270733961	T	G	3363	0.151056	-3.36497	0.580951	6.94806e-09
AGE120	1	1:270733963	270733963	A	G	3363	0.151056	-3.36497	0.580951	6.94806e-09
AGE120	1	1:270734047	270734047	C	T	3363	0.151204	-3.33471	0.580149	9.02873e-09
AGE120	1	1:270734475	270734475	T	C	3363	0.149718	-3.56335	0.580812	8.51009e-10
AGE120	1	1:270734477	270734477	T	G	3363	0.149718	-3.56335	0.580812	8.51009e-10
AGE120	1	1:270734482	270734482	C	G	3363	0.120577	-4.80715	0.637043	4.48724e-14
AGE120	1	1:270735180	270735180	C	A	3363	0.151353	-3.33718	0.579349	8.40031e-09
AGE120	1	1:270735274	270735274	T	C	3363	0.151353	-3.33718	0.579349	8.40031e-09
AGE120	1	1:270735541	270735541	T	C	3363	0.151353	-3.33718	0.579349	8.40031e-09
AGE120	1	1:270735960	270735960	T	G	3363	0.151204	-3.33471	0.580149	9.02873e-09
AGE120	1	1:270735998	270735998	G	A	3363	0.123104	-4.47237	0.634091	1.74845e-12
AGE120	1	1:270736190	270736190	A	G	3363	0.151204	-3.33471	0.580149	9.02873e-09
AGE120	1	1:270736265	270736265	G	A	3363	0.151204	-3.33413	0.580149	9.08249e-09
AGE120	1	1:270736295	270736295	C	T	3363	0.151204	-3.33413	0.580149	9.08249e-09
AGE120	1	1:270736330	270736330	C	T	3363	0.151204	-3.33413	0.580149	9.08249e-09
AGE120	1	1:270736645	270736645	G	A	3363	0.123402	-4.47011	0.631913	1.50602e-12
AGE120	1	1:270736653	270736653	C	T	3363	0.123402	-4.47011	0.631913	1.50602e-12
AGE120	1	1:270736654	270736654	T	G	3363	0.123402	-4.47011	0.631913	1.50602e-12
AGE120	1	1:270736805	270736805	C	T	3363	0.151353	-3.33718	0.579349	8.40031e-09
AGE120	1	1:270737085	270737085	G	A	3363	0.151353	-3.33718	0.579349	8.40031e-09
AGE120	1	1:270737118	270737118	G	A	3363	0.15165	-3.34088	0.578423	7.6568e-09
AGE120	1	1:270737139	270737139	C	T	3363	0.15165	-3.34088	0.578423	7.6568e-09
AGE120	1	1:270737183	270737183	C	A	3363	0.15165	-3.34088	0.578423	7.6568e-09
AGE120	1	1:270737255	270737255	T	C	3363	0.151056	-3.31597	0.580951	1.14427e-08
AGE120	1	1:270737303	270737303	T	C	3363	0.15061	-3.28856	0.581351	1.54272e-08
AGE120	1	1:270737304	270737304	G	A	3363	0.151204	-3.31908	0.580149	1.05849e-08
AGE120	1	1:270737393	270737393	C	T	3363	0.150461	-3.22562	0.58216	3.0112e-08
AGE120	1	1:270737395	270737395	A	G	3363	0.122361	-4.35473	0.636968	8.107e-12
AGE120	1	1:270737396	270737396	G	T	3363	0.122361	-4.35473	0.636968	8.107e-12
AGE120	1	1:270737467	270737467	T	C	3363	0.151204	-3.33413	0.580149	9.08249e-09
AGE120	1	1:270737515	270737515	C	A	3363	0.151204	-3.33413	0.580149	9.08249e-09
AGE120	1	1:270737518	270737518	A	G	3363	0.123253	-4.47089	0.632999	1.62914e-12
AGE120	1	1:270737888	270737888	A	G	3363	0.151353	-3.33718	0.579349	8.40031e-09
AGE120	1	1:270738051	270738051	C	A	3363	0.151353	-3.31928	0.579349	1.0083e-08
AGE120	1	1:270738127	270738127	T	C	3363	0.151353	-3.33718	0.579349	8.40031e-09
AGE120	1	1:270738227	270738227	G	A	3363	0.151353	-3.33718	0.579349	8.40031e-09
AGE120	1	1:270738290	270738290	G	A	3363	0.151502	-3.31899	0.579218	1.00355e-08
AGE120	1	1:270740004	270740004	A	C	3363	0.15507	-3.47197	0.574198	1.4789e-09
AGE120	1	1:270741024	270741024	A	G	3363	0.127862	-4.28056	0.622234	6.01329e-12
AGE120	1	1:270741037	270741037	G	A	3363	0.156705	-3.17665	0.571576	2.73355e-08
AGE120	1	1:270741061	270741061	A	G	3363	0.127862	-4.28056	0.622234	6.01329e-12
AGE120	1	1:270741070	270741070	A	G	3363	0.128011	-4.28775	0.62121	5.11838e-12
AGE120	1	1:270741181	270741181	C	T	3363	0.156705	-3.17665	0.571576	2.73355e-08
AGE120	1	1:270741367	270741367	C	A	3363	0.161314	-3.05156	0.564273	6.37504e-08
AGE120	1	1:270741470	270741470	A	G	3363	0.119982	-4.1678	0.627553	3.10819e-11
AGE120	1	1:270741798	270741798	A	C	3363	0.0539697	-4.91355	0.903297	5.34086e-08
AGE120	1	1:270741995	270741995	A	C	3363	0.0539697	-4.91355	0.903297	5.34086e-08
AGE120	1	1:270742318	270742318	T	G	3363	0.0539697	-4.91355	0.903297	5.34086e-08
AGE120	1	1:270742390	270742390	C	T	3363	0.0539697	-4.91355	0.903297	5.34086e-08
AGE120	1	1:270742430	270742430	A	C	3363	0.0541183	-4.91377	0.902309	5.15807e-08
AGE120	1	1:270742509	270742509	C	A	3363	0.0539697	-4.91355	0.903297	5.34086e-08
AGE120	1	1:270742607	270742607	C	T	3363	0.0539697	-4.91355	0.903297	5.34086e-08
AGE120	1	1:270742722	270742722	C	T	3363	0.0539697	-4.91355	0.903297	5.34086e-08
AGE120	1	1:270742810	270742810	C	A	3363	0.0539697	-4.91355	0.903297	5.34086e-08
AGE120	1	1:270743702	270743702	T	C	3363	0.0541183	-4.90512	0.899803	4.99969e-08
AGE120	1	1:270743704	270743704	A	G	3363	0.0541183	-4.90512	0.899803	4.99969e-08
AGE120	1	1:270744058	270744058	A	G	3363	0.0541183	-4.90512	0.899803	4.99969e-08
AGE120	1	1:270744268	270744268	A	G	3363	0.0539697	-4.91355	0.903297	5.34086e-08
AGE120	1	1:270744406	270744406	G	T	3363	0.112994	-4.80495	0.649427	1.37469e-13
AGE120	1	1:270744423	270744423	C	T	3363	0.133066	-3.92003	0.609928	1.3011e-10
AGE120	1	1:270744438	270744438	T	C	3363	0.112994	-4.80495	0.649427	1.37469e-13
AGE120	1	1:270744622	270744622	A	G	3363	0.125929	-4.47102	0.629968	1.27288e-12
AGE120	1	1:270744887	270744887	G	C	3363	0.132917	-3.91183	0.610889	1.51855e-10
AGE120	1	1:270746521	270746521	T	G	3363	0.0539697	-4.91355	0.903297	5.34086e-08
AGE120	1	1:270746670	270746670	T	C	3363	0.0539697	-4.91355	0.903297	5.34086e-08
AGE120	1	1:270747041	270747041	T	G	3363	0.0539697	-4.91355	0.903297	5.34086e-08
AGE120	1	1:270747084	270747084	T	C	3363	0.0539697	-4.91355	0.903297	5.34086e-08
AGE120	1	1:270747186	270747186	T	C	3363	0.0539697	-4.91355	0.903297	5.34086e-08
AGE120	1	1:270747698	270747698	C	T	3363	0.0539697	-4.91355	0.903297	5.34086e-08
AGE120	1	1:270747768	270747768	A	G	3363	0.0539697	-4.91355	0.903297	5.34086e-08
AGE120	1	1:270747914	270747914	T	C	3363	0.0539697	-4.91355	0.903297	5.34086e-08
AGE120	1	1:270748857	270748857	A	G	3363	0.112846	-4.78835	0.650626	1.84461e-13
AGE120	1	1:270748999	270748999	C	G	3363	0.0539697	-4.91355	0.903297	5.34086e-08
AGE120	1	1:270749135	270749135	C	T	3363	0.0541183	-4.90512	0.899803	4.99969e-08
AGE120	1	1:270749221	270749221	G	C	3363	0.113143	-4.7917	0.648236	1.44731e-13
AGE120	1	1:270749223	270749223	G	C	3363	0.113143	-4.7917	0.648236	1.44731e-13
AGE120	1	1:270749476	270749476	T	G	3363	0.134552	-3.78617	0.609677	5.29391e-10
AGE120	1	1:270749575	270749575	A	C	3363	0.0541183	-4.90512	0.899803	4.99969e-08
AGE120	1	1:270749633	270749633	G	T	3363	0.054267	-4.91184	0.896351	4.25776e-08
AGE120	1	1:270749639	270749639	A	G	3363	0.0541183	-4.90512	0.899803	4.99969e-08
AGE120	1	1:270749667	270749667	A	G	3363	0.0541183	-4.90512	0.899803	4.99969e-08
AGE120	1	1:270749727	270749727	A	G	3363	0.115076	-4.68418	0.64132	2.79379e-13
AGE120	1	1:270749746	270749746	T	G	3363	0.0539697	-4.91355	0.903297	5.34086e-08
AGE120	1	1:270749766	270749766	A	G	3363	0.119833	-4.14994	0.628622	4.06613e-11
AGE120	1	1:270750020	270750020	C	T	3363	0.0541183	-4.90512	0.899803	4.99969e-08
AGE120	1	1:270750037	270750037	A	G	3363	0.0541183	-4.90512	0.899803	4.99969e-08
AGE120	1	1:270750637	270750637	A	G	3363	0.0541183	-4.90512	0.899803	4.99969e-08
AGE120	1	1:270750861	270750861	A	T	3363	0.0539697	-4.91355	0.903297	5.34086e-08
AGE120	1	1:270750942	270750942	C	T	3363	0.0541183	-4.90512	0.899803	4.99969e-08
AGE120	1	1:270751329	270751329	G	A	3363	0.0539697	-4.91355	0.903297	5.34086e-08
AGE120	1	1:270751540	270751540	A	G	3363	0.0539697	-4.91355	0.903297	5.34086e-08
AGE120	1	1:270751915	270751915	T	G	3363	0.119536	-4.13989	0.629921	4.96175e-11
AGE120	1	1:270751945	270751945	A	G	3363	0.119536	-4.13989	0.629921	4.96175e-11
AGE120	1	1:270751958	270751958	A	G	3363	0.119536	-4.13989	0.629921	4.96175e-11
AGE120	1	1:270752041	270752041	A	G	3363	0.121469	-4.02304	0.627058	1.40134e-10
AGE120	1	1:270752153	270752153	T	C	3363	0.119685	-4.1423	0.629698	4.76083e-11
AGE120	1	1:270752161	270752161	C	T	3363	0.119685	-4.1423	0.629698	4.76083e-11
AGE120	1	1:270752320	270752320	T	C	3363	0.12132	-3.93292	0.628122	3.81554e-10
AGE120	1	1:270752460	270752460	T	C	3363	0.0539697	-4.91355	0.903297	5.34086e-08
AGE120	1	1:270752461	270752461	A	C	3363	0.0539697	-4.91355	0.903297	5.34086e-08
AGE120	1	1:270753338	270753338	A	G	3363	0.0539697	-4.91355	0.903297	5.34086e-08
AGE120	1	1:270753391	270753391	A	G	3363	0.0539697	-4.91355	0.903297	5.34086e-08
AGE120	1	1:270754726	270754726	T	C	3363	0.0539697	-4.91355	0.903297	5.34086e-08
AGE120	1	1:270756741	270756741	G	A	3363	0.0541183	-4.92025	0.899803	4.548e-08
AGE120	1	1:270756891	270756891	G	A	3363	0.126227	-4.42154	0.628691	2.02243e-12
AGE120	1	1:270756989	270756989	T	C	3363	0.0541183	-4.92025	0.899803	4.548e-08
AGE120	1	1:270757986	270757986	T	C	3363	0.0591734	-5.04811	0.870941	6.78538e-09
AGE120	1	1:270758019	270758019	T	C	3363	0.0591734	-5.04811	0.870941	6.78538e-09
AGE120	1	1:270758448	270758448	A	G	3363	0.132917	-3.85386	0.610889	2.81555e-10
AGE120	1	1:270759539	270759539	A	G	3363	0.129795	-3.80569	0.614818	6.01838e-10
AGE120	1	1:270759898	270759898	C	T	3363	0.129795	-3.80569	0.614818	6.01838e-10
AGE120	1	1:270761020	270761020	A	G	3363	0.0624442	-5.0369	0.852695	3.48311e-09
AGE120	1	1:270762174	270762174	G	A	3363	0.059322	-5.05364	0.867832	5.76985e-09
AGE120	1	1:270762935	270762935	C	A	3363	0.109723	-4.70345	0.656193	7.62212e-13
AGE120	1	1:270763898	270763898	A	G	3363	0.124294	-3.68539	0.628048	4.41075e-09
AGE120	1	1:270772675	270772675	A	T	3363	0.0514422	-5.03653	0.918061	4.11008e-08
AGE120	1	1:270892406	270892406	A	G	3363	0.172019	-2.90551	0.535812	5.87285e-08
AGE120	1	1:271324349	271324349	T	C	3363	0.212162	-3.06668	0.511598	2.04333e-09
AGE120	1	1:271326689	271326689	G	A	3363	0.406482	2.14456	0.394356	5.38459e-08
AGE120	1	1:271718874	271718874	G	A	3363	0.243087	2.5947	0.466758	2.71359e-08
AGE120	1	1:272814565	272814565	T	C	3363	0.345079	-2.35236	0.431901	5.13638e-08
AGE120	1	1:272816999	272816999	G	C	3363	0.247547	-2.76415	0.476352	6.52356e-09
AGE120	1	1:272818140	272818140	C	G	3363	0.26182	-2.54196	0.46908	5.99259e-08
AGE120	1	1:272835849	272835849	C	T	3363	0.224948	-3.12274	0.489534	1.78256e-10
AGE120	1	1:272835897	272835897	C	T	3363	0.0600654	-4.78846	0.844408	1.4214e-08
AGE120	1	1:272835901	272835901	C	T	3363	0.0599167	-4.88759	0.845192	7.34608e-09
AGE120	1	1:272836103	272836103	A	G	3363	0.201754	-3.84346	0.513919	7.50452e-14
AGE120	1	1:272836324	272836324	C	T	3363	0.0541183	-4.76258	0.878153	5.84763e-08
AGE120	1	1:272836634	272836634	C	T	3363	0.0541183	-4.76258	0.878153	5.84763e-08
AGE120	1	1:272836736	272836736	G	A	3363	0.0541183	-4.76258	0.878153	5.84763e-08
AGE120	1	1:272836764	272836764	A	G	3363	0.053821	-4.81886	0.879978	4.34773e-08
AGE120	1	1:272836778	272836778	G	A	3363	0.0600654	-4.95365	0.844408	4.45294e-09
AGE120	1	1:272836782	272836782	T	C	3363	0.0596194	-4.93963	0.84677	5.42789e-09
AGE120	1	1:272837783	272837783	A	G	3363	0.0535236	-4.78887	0.881816	5.61379e-08
AGE120	1	1:272844975	272844975	G	A	3363	0.0712162	-4.26631	0.784184	5.31468e-08
AGE120	1	1:272859390	272859390	A	G	3363	0.0517395	-5.1141	0.900569	1.35686e-08
AGE120	1	1:272889044	272889044	C	T	3363	0.134404	-4.22967	0.597793	1.48951e-12
AGE120	1	1:272889217	272889217	G	T	3363	0.271781	-2.78453	0.473473	4.07574e-09
AGE120	1	1:272889341	272889341	T	A	3363	0.271632	-2.71801	0.473457	9.42394e-09
AGE120	1	1:272889559	272889559	G	T	3363	0.273565	-2.62734	0.474035	2.98185e-08
AGE120	1	1:272889673	272889673	C	T	3363	0.269848	-2.83324	0.474369	2.33419e-09
AGE120	1	1:272889901	272889901	C	T	3363	0.229111	-3.06056	0.49514	6.36095e-10
AGE120	1	1:272890728	272890728	A	G	3363	0.123848	-4.95859	0.625313	2.19542e-15
AGE120	1	1:272890797	272890797	A	G	3363	0.123848	-4.99669	0.624477	1.23015e-15
AGE120	1	1:272890884	272890884	G	A	3363	0.260184	-3.08319	0.47959	1.28608e-10
AGE120	1	1:272891019	272891019	T	C	3363	0.134999	-4.16729	0.595667	2.63357e-12
AGE120	1	1:272891160	272891160	G	C	3363	0.271781	-2.70854	0.472747	1.00811e-08
AGE120	1	1:272891166	272891166	T	C	3363	0.17306	-3.37373	0.5444	5.74938e-10
AGE120	1	1:272891251	272891251	G	A	3363	0.134255	-4.14815	0.597232	3.768e-12
AGE120	1	1:272891279	272891279	A	G	3363	0.134404	-4.2075	0.597063	1.82831e-12
AGE120	1	1:272891605	272891605	C	T	3363	0.300178	-2.67596	0.442825	1.51339e-09
AGE120	1	1:272891645	272891645	A	G	3363	0.300178	-2.67596	0.442825	1.51339e-09
AGE120	1	1:272892134	272892134	C	T	3363	0.271335	-2.74695	0.473789	6.71785e-09
AGE120	1	1:272892198	272892198	A	C	3363	0.177669	-3.40177	0.542406	3.57277e-10
AGE120	1	1:272942665	272942665	C	T	3363	0.143622	-3.28279	0.595059	3.45352e-08
AGE120	1	1:272947946	272947946	A	C	3363	0.143473	-3.39644	0.594492	1.10883e-08
AGE120	1	1:272963115	272963115	A	C	3363	0.291406	-2.47653	0.457698	6.27294e-08
AGE120	2	2:67802247	67802247	G	A	3363	0.380018	2.85926	0.472209	1.40346e-09
AGE120	2	2:67802300	67802300	T	C	3363	0.201457	2.95139	0.49345	2.21593e-09
AGE120	7	7:79424996	79424996	A	G	3363	0.326197	2.43007	0.442859	4.0826e-08
AGE120	7	7:79643128	79643128	G	A	3363	0.157597	-3.14785	0.54979	1.031e-08
AGE120	8	8:132173705	132173705	G	A	3363	0.0673506	4.48531	0.824019	5.23273e-08
AGE120	9	9:2877741	2877741	A	G	3363	0.221677	2.88753	0.517081	2.34659e-08
AGE120	9	9:3185996	3185996	C	T	3363	0.344187	2.41926	0.432417	2.20955e-08
AGE120	9	9:3195198	3195198	A	T	3363	0.348647	2.50736	0.43319	7.11791e-09
AGE120	9	9:3203482	3203482	T	C	3363	0.346566	2.46187	0.432708	1.27446e-08
AGE120	9	9:3211087	3211087	T	C	3363	0.346714	2.52012	0.432485	5.64113e-09
AGE120	9	9:3248705	3248705	G	C	3363	0.332441	2.57407	0.433542	2.89753e-09
AGE120	9	9:3260389	3260389	A	G	3363	0.318317	2.37635	0.435135	4.72963e-08
AGE120	9	9:3267826	3267826	T	A	3363	0.318317	2.37635	0.435135	4.72963e-08
AGE120	9	9:3268456	3268456	A	G	3363	0.317276	2.37104	0.435149	5.0711e-08
AGE120	9	9:3269109	3269109	C	G	3363	0.318317	2.37635	0.435135	4.72963e-08
AGE120	9	9:3269174	3269174	T	A	3363	0.31802	2.36507	0.435623	5.66217e-08
AGE120	9	9:3269175	3269175	C	T	3363	0.31802	2.36507	0.435623	5.66217e-08
AGE120	9	9:3269181	3269181	G	C	3363	0.31802	2.36507	0.435623	5.66217e-08
AGE120	9	9:3269184	3269184	C	T	3363	0.31802	2.36507	0.435623	5.66217e-08
AGE120	9	9:3269241	3269241	G	A	3363	0.31802	2.39662	0.435341	3.68818e-08
AGE120	9	9:3357079	3357079	C	T	3363	0.126673	3.64028	0.63584	1.03339e-08
AGE120	9	9:3357110	3357110	G	A	3363	0.126673	3.64028	0.63584	1.03339e-08
AGE120	9	9:3357217	3357217	T	A	3363	0.126673	3.64028	0.63584	1.03339e-08
AGE120	9	9:3357323	3357323	T	G	3363	0.109129	3.98715	0.68523	5.93075e-09
AGE120	9	9:3357421	3357421	C	G	3363	0.109129	4.05429	0.68523	3.28509e-09
AGE120	9	9:3357503	3357503	A	G	3363	0.126524	3.66021	0.636058	8.68813e-09
AGE120	9	9:3357535	3357535	A	G	3363	0.126375	3.63752	0.636276	1.08491e-08
AGE120	9	9:3357631	3357631	T	C	3363	0.126524	3.66021	0.636058	8.68813e-09
AGE120	9	9:3358060	3358060	A	G	3363	0.0872733	4.81523	0.756217	1.92096e-10
AGE120	9	9:3358430	3358430	T	C	3363	0.141689	3.59665	0.611438	4.04656e-09
AGE120	9	9:3358526	3358526	A	G	3363	0.130538	3.59552	0.625269	8.90579e-09
AGE120	9	9:4576195	4576195	G	A	3363	0.115225	3.70045	0.649355	1.20759e-08
AGE120	10	10:19470872	19470872	C	T	3363	0.240708	3.19514	0.575478	2.82176e-08
AGE120	10	10:19470878	19470878	C	T	3363	0.239816	3.27181	0.574902	1.26246e-08
AGE120	12	12:25109895	25109895	A	G	3363	0.129497	3.42457	0.618417	3.06562e-08
AGE120	12	12:25110255	25110255	T	G	3363	0.1292	3.47293	0.618808	1.99661e-08
AGE120	12	12:25119140	25119140	A	G	3363	0.131728	3.46409	0.617139	1.98691e-08
AGE120	15	15:88336	88336	G	T	3363	0.461939	2.35167	0.416813	1.68061e-08
AGE120	15	15:48986672	48986672	G	T	3363	0.0501041	-5.22012	0.959345	5.28806e-08
AGE120	15	15:48990016	48990016	A	G	3363	0.0551591	-5.04304	0.921164	4.38395e-08
AGE120	15	15:48990057	48990057	G	C	3363	0.0556051	-5.08547	0.918054	3.03498e-08
AGE120	15	15:48990550	48990550	T	C	3363	0.0553078	-5.27816	0.920123	9.67278e-09
AGE120	15	15:48990809	48990809	T	C	3363	0.0501041	-5.22012	0.959345	5.28806e-08
AGE120	15	15:48990849	48990849	A	G	3363	0.0501041	-5.22012	0.959345	5.28806e-08
AGE120	15	15:48990927	48990927	A	G	3363	0.0502528	-5.19341	0.958138	5.94939e-08
AGE120	15	15:48991380	48991380	T	C	3363	0.0502528	-5.23576	0.958138	4.64167e-08
AGE120	15	15:48994743	48994743	G	C	3363	0.0551591	-5.2133	0.921164	1.51843e-08
AGE120	15	15:48994878	48994878	A	G	3363	0.0554564	-5.18462	0.919086	1.6901e-08
AGE120	15	15:48994939	48994939	C	T	3363	0.0553078	-5.20885	0.920123	1.50457e-08
AGE120	15	15:48995076	48995076	C	T	3363	0.0551591	-5.2133	0.921164	1.51843e-08
AGE120	15	15:48995171	48995171	A	C	3363	0.0551591	-5.2133	0.921164	1.51843e-08
AGE120	15	15:48995179	48995179	G	C	3363	0.0551591	-5.2133	0.921164	1.51843e-08
AGE120	15	15:48998262	48998262	A	T	3363	0.0551591	-5.2133	0.921164	1.51843e-08
AGE120	15	15:48999449	48999449	A	C	3363	0.0551591	-5.2133	0.921164	1.51843e-08
AGE120	15	15:48999645	48999645	A	G	3363	0.0551591	-5.2133	0.921164	1.51843e-08
AGE120	15	15:49000225	49000225	G	T	3363	0.0551591	-5.2133	0.921164	1.51843e-08
AGE120	15	15:49000243	49000243	A	G	3363	0.0553078	-5.21703	0.920123	1.42859e-08
AGE120	15	15:49000389	49000389	C	T	3363	0.0551591	-5.2133	0.921164	1.51843e-08
AGE120	15	15:49000392	49000392	T	C	3363	0.0551591	-5.2133	0.921164	1.51843e-08
AGE120	15	15:49000409	49000409	T	C	3363	0.0551591	-5.2133	0.921164	1.51843e-08
AGE120	15	15:49007370	49007370	C	T	3363	0.0579839	-5.02671	0.897107	2.10378e-08
AGE120	15	15:118689397	118689397	G	A	3363	0.166667	2.94055	0.536767	4.29527e-08
AGE120	15	15:118689414	118689414	C	G	3363	0.166518	2.93993	0.536855	4.34514e-08
AGE120	15	15:118768583	118768583	T	C	3363	0.113292	3.76562	0.633566	2.78958e-09
AGE120	15	15:118809720	118809720	G	A	3363	0.148974	3.27336	0.576832	1.38918e-08
AGE120	17	17:63371763	63371763	T	C	3363	0.0706215	-4.78246	0.824087	6.50047e-09
AGE120	17	17:63371905	63371905	A	T	3363	0.0691347	-4.80533	0.835041	8.68456e-09
BF120	1	1:160098882	160098882	G	A	3232	0.18487	-0.657809	0.118688	2.98435e-08
BF120	1	1:262948395	262948395	A	C	3232	0.0810644	-0.990938	0.175487	1.63459e-08
BF120	1	1:262948396	262948396	G	A	3232	0.0810644	-0.990938	0.175487	1.63459e-08
BF120	1	1:262963894	262963894	G	A	3232	0.089573	-0.929434	0.168919	3.74992e-08
BF120	1	1:262963964	262963964	A	C	3232	0.0894183	-0.930213	0.169029	3.7281e-08
BF120	2	2:53096678	53096678	T	C	3232	0.0683787	1.00444	0.185382	6.02023e-08
BF120	6	6:55913245	55913245	T	C	3232	0.106281	0.859871	0.15253	1.72663e-08
BF120	7	7:29553465	29553465	A	G	3232	0.433323	0.525583	0.0956159	3.86698e-08
BF120	7	7:29553866	29553866	G	A	3232	0.38784	0.533168	0.0985788	6.35394e-08
BF120	7	7:29584186	29584186	A	G	3232	0.233911	0.592195	0.109463	6.30294e-08
BF120	7	7:29585172	29585172	C	G	3232	0.233911	0.592195	0.109463	6.30294e-08
BF120	7	7:29585317	29585317	T	C	3232	0.233911	0.592195	0.109463	6.30294e-08
BF120	7	7:29585766	29585766	C	A	3232	0.233911	0.592195	0.109463	6.30294e-08
BF120	7	7:29595007	29595007	T	C	3232	0.298422	0.594043	0.101968	5.68464e-09
BF120	7	7:29595497	29595497	G	T	3232	0.298422	0.594043	0.101968	5.68464e-09
BF120	7	7:29596229	29596229	C	G	3232	0.258354	0.589218	0.104981	1.99292e-08
BF120	7	7:29601800	29601800	T	A	3232	0.433942	0.532188	0.0954591	2.47468e-08
BF120	7	7:29601861	29601861	C	T	3232	0.433942	0.532188	0.0954591	2.47468e-08
BF120	7	7:29601871	29601871	C	T	3232	0.433942	0.532188	0.0954591	2.47468e-08
BF120	7	7:29602416	29602416	T	C	3232	0.433942	0.532188	0.0954591	2.47468e-08
BF120	7	7:30072372	30072372	A	G	3232	0.122679	0.812233	0.142572	1.21941e-08
BF120	7	7:30098489	30098489	A	G	3232	0.332302	0.608154	0.101122	1.80935e-09
BF120	7	7:30098912	30098912	T	C	3232	0.332302	0.608154	0.101122	1.80935e-09
BF120	7	7:30157391	30157391	C	A	3232	0.38289	-0.535468	0.0954866	2.04943e-08
BF120	7	7:30163217	30163217	A	G	3232	0.496287	-0.542921	0.0939731	7.58589e-09
BF120	7	7:30168913	30168913	G	A	3232	0.421411	-0.517755	0.095349	5.63207e-08
BF120	7	7:30174169	30174169	G	A	3232	0.33354	-0.544199	0.0981929	2.98793e-08
BF120	7	7:30174372	30174372	C	T	3232	0.391863	0.52251	0.0954826	4.44227e-08
BF120	7	7:30174485	30174485	G	A	3232	0.33354	-0.544199	0.0981929	2.98793e-08
BF120	7	7:30175580	30175580	C	T	3232	0.333849	-0.547548	0.0981482	2.42199e-08
BF120	7	7:30267828	30267828	A	C	3232	0.452197	-0.51781	0.0955559	5.99604e-08
BF120	7	7:30865951	30865951	C	T	3232	0.39836	-0.534622	0.0980697	4.9961e-08
BF120	7	7:45289233	45289233	G	A	3232	0.301207	-0.528803	0.0973849	5.63425e-08
BF120	7	7:45291394	45291394	G	A	3232	0.469833	0.510538	0.0913346	2.27398e-08
BF120	7	7:45291431	45291431	C	T	3232	0.469988	0.510618	0.0913585	2.28163e-08
BF120	7	7:45291536	45291536	A	G	3232	0.469988	0.506902	0.0913585	2.8814e-08
BF120	7	7:45292207	45292207	G	T	3232	0.469833	0.510538	0.0913346	2.27398e-08
BF120	7	7:45301655	45301655	T	G	3232	0.452197	-0.512729	0.0917098	2.26053e-08
BF120	7	7:45301659	45301659	T	C	3232	0.452197	-0.512729	0.0917098	2.26053e-08
BF120	7	7:45324898	45324898	T	C	3232	0.358137	-0.505203	0.093187	5.91374e-08
BF120	7	7:79154535	79154535	G	A	3232	0.0717822	1.01826	0.181473	2.01058e-08
BF120	7	7:79262087	79262087	A	G	3232	0.486386	-3.26597	0.351987	1.71606e-20
BF120	7	7:79262252	79262252	T	C	3232	0.456838	-0.793044	0.14484	4.36765e-08
BF120	8	8:133527343	133527343	T	C	3232	0.407952	0.955182	0.169576	1.77331e-08
BF120	8	8:133527404	133527404	A	G	3232	0.428218	1.01454	0.187259	6.03256e-08
BF120	9	9:5857715	5857715	T	G	3232	0.150062	-0.700673	0.128014	4.41442e-08
BF120	10	10:10625650	10625650	A	G	3232	0.461015	-0.491365	0.0898269	4.49705e-08
BF120	10	10:10625652	10625652	T	C	3232	0.461015	-0.491365	0.0898269	4.49705e-08
BF120	10	10:44610541	44610541	G	C	3232	0.152228	0.704153	0.129412	5.29359e-08
BF120	12	12:54898002	54898002	G	A	3232	0.354579	0.548227	0.0976978	2.00625e-08
BF120	13	13:191681470	191681470	C	T	3232	0.287129	0.567146	0.102865	3.51788e-08
BF120	13	13:191681527	191681527	G	A	3232	0.289913	0.561712	0.102664	4.46533e-08
BF120	15	15:3519268	3519268	T	C	3232	0.15888	0.685954	0.122323	2.04977e-08
BF120	15	15:127549116	127549116	C	G	3232	0.0694616	0.992683	0.182063	4.96887e-08
BF120	15	15:127554981	127554981	C	T	3232	0.0685334	1.04942	0.184322	1.24538e-08
BF120	16	16:72659740	72659740	T	G	3232	0.187655	0.666749	0.120226	2.92642e-08
BF120	18	18:49129	49129	T	G	3232	0.332611	0.535063	0.0989415	6.37786e-08
BF120	18	18:76646	76646	A	G	3232	0.377166	-1.48698	0.152787	2.19413e-22
BF120	18	18:76652	76652	C	T	3232	0.379486	-1.53036	0.153772	2.4688e-23
BF120	18	18:76654	76654	C	T	3232	0.379486	-1.53036	0.153772	2.4688e-23
BF120	18	18:76670	76670	T	C	3232	0.365254	-1.40107	0.148266	3.39801e-21
BF120	18	18:76671	76671	G	A	3232	0.328899	-0.81219	0.13871	4.76184e-09
BF120	18	18:76678	76678	T	G	3232	0.381498	-1.50761	0.154656	1.87866e-22
BF120	18	18:76680	76680	C	A	3232	0.381498	-1.50761	0.154656	1.87866e-22
BF120	18	18:77396	77396	T	C	3232	0.474938	-0.928614	0.137739	1.56388e-11
BF120	18	18:77891	77891	A	C	3232	0.439047	-1.0058	0.120213	5.92072e-17
BF120	18	18:77895	77895	G	T	3232	0.438738	-1.01563	0.12012	2.78683e-17
BF120	18	18:77918	77918	C	T	3232	0.436881	-0.994385	0.120057	1.20519e-16
BF120	18	18:77960	77960	G	A	3232	0.367265	-0.678969	0.10902	4.72617e-10
BF120	18	18:77968	77968	G	A	3232	0.36711	-0.676576	0.10909	5.57601e-10
BF120	18	18:77979	77979	G	C	3232	0.366491	-0.693963	0.109004	1.93544e-10
BF120	18	18:77984	77984	G	A	3232	0.366491	-0.693963	0.109004	1.93544e-10
BF120	18	18:78002	78002	G	A	3232	0.360922	-0.673399	0.110203	9.93e-10
BF120	18	18:78012	78012	T	C	3232	0.360303	-0.680736	0.110309	6.7789e-10
BF120	18	18:78063	78063	A	C	3232	0.384592	-0.736071	0.109972	2.18255e-11
BF120	18	18:78082	78082	C	T	3232	0.387222	-0.680911	0.109936	5.87694e-10
BF120	18	18:78112	78112	C	T	3232	0.38784	-0.667169	0.109946	1.29376e-09
BF120	18	18:78116	78116	G	A	3232	0.387686	-0.665555	0.10992	1.40485e-09
BF120	18	18:78146	78146	C	A	3232	0.373608	-0.599801	0.109193	3.95089e-08
BF120	18	18:78216	78216	G	T	3232	0.372834	-0.626111	0.108895	8.94223e-09
BF120	18	18:78226	78226	C	A	3232	0.372834	-0.626111	0.108895	8.94223e-09
BF120	18	18:78234	78234	C	T	3232	0.372834	-0.626111	0.108895	8.94223e-09
BF120	18	18:78243	78243	C	T	3232	0.372834	-0.626111	0.108895	8.94223e-09
BF120	18	18:78244	78244	A	C	3232	0.372834	-0.626111	0.108895	8.94223e-09
BF120	18	18:78287	78287	T	C	3232	0.374226	-0.595234	0.108824	4.50837e-08
BF120	18	18:78292	78292	T	A	3232	0.374226	-0.595234	0.108824	4.50837e-08
BF120	18	18:78300	78300	G	C	3232	0.387995	-0.673155	0.109783	8.69577e-10
BF120	18	18:78329	78329	C	T	3232	0.253249	-0.661468	0.120467	3.99969e-08
BF120	18	18:78344	78344	C	T	3232	0.387995	-0.676671	0.109877	7.3472e-10
BF120	18	18:78411	78411	G	A	3232	0.379177	-0.64894	0.109668	3.27233e-09
BF120	18	18:78467	78467	A	G	3232	0.38784	-0.66664	0.109946	1.33311e-09
BF120	18	18:78468	78468	C	A	3232	0.38784	-0.66664	0.109946	1.33311e-09
BF120	18	18:78488	78488	C	T	3232	0.385984	-0.699826	0.110013	2.00065e-10
BF120	18	18:78501	78501	A	G	3232	0.38521	-0.702327	0.110169	1.82969e-10
BF120	18	18:78518	78518	C	T	3232	0.38289	-0.73591	0.110453	2.68932e-11
BF120	18	18:78524	78524	G	A	3232	0.38289	-0.73591	0.110453	2.68932e-11
BF120	18	18:78533	78533	C	T	3232	0.359839	-0.633817	0.108937	5.94863e-09
BF120	18	18:78537	78537	A	G	3232	0.359066	-0.6494	0.108928	2.49604e-09
BF120	18	18:7658503	7658503	C	G	3232	0.424041	-0.505628	0.0929127	5.26951e-08
BF120	18	18:7671525	7671525	T	C	3232	0.406869	-0.516944	0.0935035	3.22795e-08
BF120	18	18:10217452	10217452	T	C	3232	0.168936	0.737174	0.125541	4.30661e-09
BF120	18	18:10226410	10226410	A	G	3232	0.272432	0.623575	0.10639	4.59489e-09
BF120	18	18:10683054	10683054	C	A	3232	0.420019	0.548148	0.0943146	6.17658e-09
BF120	18	18:10690252	10690252	G	A	3232	0.232828	0.666176	0.108838	9.31078e-10
BF120	18	18:10692028	10692028	G	A	3232	0.21612	0.7426	0.112955	4.88752e-11
BF120	18	18:10696451	10696451	T	C	3232	0.205446	0.636959	0.11576	3.74647e-08
BF120	18	18:10698662	10698662	G	T	3232	0.163057	0.705419	0.124622	1.5094e-08
BF120	18	18:10698764	10698764	T	C	3232	0.163057	0.705419	0.124622	1.5094e-08
BF120	18	18:10700978	10700978	C	T	3232	0.200495	0.641274	0.117798	5.21372e-08
BF120	18	18:10701330	10701330	C	T	3232	0.200495	0.641274	0.117798	5.21372e-08
BF120	18	18:10702059	10702059	A	T	3232	0.200186	0.641512	0.117705	5.03169e-08
BF120	18	18:10705539	10705539	G	A	3232	0.199722	0.645843	0.118089	4.52261e-08
BF120	18	18:10706665	10706665	A	T	3232	0.163521	0.694515	0.12455	2.45844e-08
BF120	18	18:10706908	10706908	C	T	3232	0.162902	0.708224	0.124645	1.332e-08
BF120	18	18:10708047	10708047	C	A	3232	0.163212	0.702473	0.124598	1.72101e-08
BF120	18	18:10708130	10708130	T	C	3232	0.163212	0.702473	0.124598	1.72101e-08
BF120	18	18:10708252	10708252	G	A	3232	0.163212	0.702473	0.124598	1.72101e-08
BF120	18	18:10708267	10708267	T	G	3232	0.163212	0.702473	0.124598	1.72101e-08
BF120	18	18:10708399	10708399	T	G	3232	0.163212	0.702473	0.124598	1.72101e-08
BF120	18	18:10708844	10708844	T	C	3232	0.163212	0.702473	0.124598	1.72101e-08
BF120	18	18:10708880	10708880	A	G	3232	0.163212	0.702473	0.124598	1.72101e-08
BF120	18	18:10708911	10708911	A	G	3232	0.163212	0.702473	0.124598	1.72101e-08
BF120	18	18:10709114	10709114	G	A	3232	0.163212	0.702473	0.124598	1.72101e-08
BF120	18	18:10709276	10709276	C	T	3232	0.199876	0.642535	0.118077	5.27887e-08
BF120	18	18:10709280	10709280	C	T	3232	0.199876	0.642535	0.118077	5.27887e-08
BF120	18	18:10709290	10709290	C	T	3232	0.162593	0.71775	0.12497	9.28039e-09
BF120	18	18:10709838	10709838	C	A	3232	0.162593	0.71775	0.12497	9.28039e-09
BF120	18	18:10709845	10709845	G	A	3232	0.199876	0.642535	0.118077	5.27887e-08
BF120	18	18:10709870	10709870	G	T	3232	0.199876	0.642535	0.118077	5.27887e-08
BF120	18	18:10709880	10709880	C	T	3232	0.199876	0.642535	0.118077	5.27887e-08
BF120	18	18:10710613	10710613	A	G	3232	0.163521	0.708362	0.12455	1.29009e-08
BF120	18	18:10710789	10710789	T	C	3232	0.163057	0.705537	0.124759	1.55674e-08
BF120	18	18:10711237	10711237	A	G	3232	0.163212	0.702473	0.124598	1.72101e-08
BF120	18	18:10712779	10712779	G	C	3232	0.199876	0.642535	0.118077	5.27887e-08
BF120	18	18:10713047	10713047	A	G	3232	0.199876	0.642535	0.118077	5.27887e-08
BF120	18	18:10713163	10713163	T	A	3232	0.199876	0.642535	0.118077	5.27887e-08
BF120	18	18:10713237	10713237	T	A	3232	0.199876	0.642535	0.118077	5.27887e-08
BF120	18	18:10713377	10713377	T	G	3232	0.194771	0.722107	0.118961	1.27836e-09
BF120	18	18:10713413	10713413	A	G	3232	0.19771	0.713895	0.118481	1.68685e-09
BF120	18	18:10713479	10713479	G	A	3232	0.194771	0.722107	0.118961	1.27836e-09
BF120	18	18:10713487	10713487	G	T	3232	0.194771	0.722107	0.118961	1.27836e-09
BF120	18	18:10713857	10713857	T	C	3232	0.162593	0.730296	0.125109	5.30565e-09
BF120	18	18:10714363	10714363	A	G	3232	0.199876	0.642535	0.118077	5.27887e-08
BF120	18	18:10714648	10714648	G	T	3232	0.199876	0.642535	0.118077	5.27887e-08
BF120	18	18:10714978	10714978	G	T	3232	0.194771	0.722107	0.118961	1.27836e-09
BF120	18	18:10715046	10715046	T	C	3232	0.194771	0.722107	0.118961	1.27836e-09
BF120	18	18:10715082	10715082	C	T	3232	0.19508	0.722936	0.118935	1.21383e-09
BF120	18	18:10715214	10715214	A	G	3232	0.199876	0.642535	0.118077	5.27887e-08
BF120	18	18:10715517	10715517	G	A	3232	0.199722	0.643366	0.118089	5.08961e-08
BF120	18	18:10715587	10715587	A	G	3232	0.199722	0.645052	0.118206	4.84212e-08
BF120	18	18:10715595	10715595	C	A	3232	0.199722	0.645052	0.118206	4.84212e-08
BF120	18	18:10715651	10715651	C	T	3232	0.200031	0.638615	0.118065	6.33809e-08
BF120	18	18:10715662	10715662	G	C	3232	0.200031	0.638615	0.118065	6.33809e-08
BF120	18	18:10715843	10715843	A	G	3232	0.162593	0.71775	0.12497	9.28039e-09
BF120	18	18:10716245	10716245	A	G	3232	0.162593	0.71775	0.12497	9.28039e-09
BF120	18	18:10717129	10717129	T	C	3232	0.200186	0.644932	0.117821	4.4037e-08
BF120	18	18:10717270	10717270	C	G	3232	0.199876	0.642535	0.118077	5.27887e-08
BF120	18	18:10717276	10717276	T	C	3232	0.199876	0.642535	0.118077	5.27887e-08
BF120	18	18:10717322	10717322	C	T	3232	0.162593	0.71775	0.12497	9.28039e-09
BF120	18	18:10717379	10717379	G	A	3232	0.199876	0.642535	0.118077	5.27887e-08
BF120	18	18:10717405	10717405	A	C	3232	0.199876	0.642535	0.118077	5.27887e-08
BF120	18	18:10717443	10717443	T	C	3232	0.199876	0.642535	0.118077	5.27887e-08
BF120	18	18:10717447	10717447	A	G	3232	0.199876	0.642535	0.118077	5.27887e-08
BF120	18	18:10717471	10717471	G	A	3232	0.199876	0.642535	0.118077	5.27887e-08
BF120	18	18:10717479	10717479	C	A	3232	0.199876	0.642535	0.118077	5.27887e-08
BF120	18	18:10717486	10717486	T	A	3232	0.199876	0.642535	0.118077	5.27887e-08
BF120	18	18:10717547	10717547	G	T	3232	0.162593	0.71775	0.12497	9.28039e-09
BF120	18	18:10717978	10717978	G	C	3232	0.199876	0.642535	0.118077	5.27887e-08
BF120	18	18:10718110	10718110	G	A	3232	0.199876	0.642535	0.118077	5.27887e-08
BF120	18	18:10718839	10718839	G	T	3232	0.199876	0.642535	0.118077	5.27887e-08
BF120	18	18:10718872	10718872	G	A	3232	0.200031	0.651974	0.118065	3.34896e-08
BF120	18	18:10719015	10719015	G	A	3232	0.199876	0.642535	0.118077	5.27887e-08
BF120	18	18:10719019	10719019	T	C	3232	0.199876	0.642535	0.118077	5.27887e-08
BF120	18	18:10719022	10719022	T	C	3232	0.199876	0.642535	0.118077	5.27887e-08
BF120	18	18:10719078	10719078	G	A	3232	0.199876	0.642535	0.118077	5.27887e-08
BF120	18	18:10719156	10719156	A	G	3232	0.162593	0.71775	0.12497	9.28039e-09
BF120	18	18:10719201	10719201	A	T	3232	0.199876	0.642535	0.118077	5.27887e-08
BF120	18	18:10721027	10721027	G	A	3232	0.162593	0.71775	0.12497	9.28039e-09
BF120	18	18:10721034	10721034	G	A	3232	0.162593	0.71775	0.12497	9.28039e-09
BF120	18	18:10721036	10721036	A	T	3232	0.162593	0.71775	0.12497	9.28039e-09
BF120	18	18:10721040	10721040	A	G	3232	0.162593	0.71775	0.12497	9.28039e-09
BF120	18	18:10721047	10721047	G	A	3232	0.162593	0.71775	0.12497	9.28039e-09
BF120	18	18:10721150	10721150	G	A	3232	0.199876	0.642535	0.118077	5.27887e-08
BF120	18	18:10721180	10721180	A	C	3232	0.162593	0.71775	0.12497	9.28039e-09
BF120	18	18:10721427	10721427	G	C	3232	0.162593	0.71775	0.12497	9.28039e-09
BF120	18	18:10721702	10721702	T	C	3232	0.162593	0.71775	0.12497	9.28039e-09
BF120	18	18:10721829	10721829	A	T	3232	0.162748	0.708264	0.124946	1.43988e-08
BF120	18	18:10721980	10721980	C	T	3232	0.199876	0.642535	0.118077	5.27887e-08
BF120	18	18:10722053	10722053	A	G	3232	0.200186	0.644932	0.117821	4.4037e-08
BF120	18	18:10722301	10722301	G	A	3232	0.199876	0.642535	0.118077	5.27887e-08
BF120	18	18:10722378	10722378	C	A	3232	0.199876	0.642535	0.118077	5.27887e-08
BF120	18	18:10722641	10722641	T	G	3232	0.199876	0.642535	0.118077	5.27887e-08
BF120	18	18:10723377	10723377	C	A	3232	0.199876	0.642535	0.118077	5.27887e-08
BF120	18	18:10723380	10723380	C	A	3232	0.199876	0.642535	0.118077	5.27887e-08
BF120	18	18:10723515	10723515	T	C	3232	0.199876	0.642535	0.118077	5.27887e-08
BF120	18	18:10723533	10723533	G	A	3232	0.199876	0.642535	0.118077	5.27887e-08
BF120	18	18:10723659	10723659	C	T	3232	0.200031	0.640873	0.117949	5.52624e-08
BF120	18	18:10723663	10723663	G	A	3232	0.200031	0.640873	0.117949	5.52624e-08
BF120	18	18:10723988	10723988	T	C	3232	0.199876	0.642535	0.118077	5.27887e-08
BF120	18	18:10724510	10724510	A	G	3232	0.199876	0.642535	0.118077	5.27887e-08
BF120	18	18:10724545	10724545	C	T	3232	0.199876	0.642535	0.118077	5.27887e-08
BF120	18	18:10724883	10724883	A	G	3232	0.199722	0.645052	0.118206	4.84212e-08
BF120	18	18:10725141	10725141	T	C	3232	0.199876	0.642535	0.118077	5.27887e-08
BF120	18	18:10725301	10725301	C	T	3232	0.162593	0.71775	0.12497	9.28039e-09
BF120	18	18:10725311	10725311	G	A	3232	0.199876	0.642535	0.118077	5.27887e-08
BF120	18	18:10725322	10725322	G	A	3232	0.162593	0.71775	0.12497	9.28039e-09
BF120	18	18:10725337	10725337	C	A	3232	0.199876	0.642535	0.118077	5.27887e-08
BF120	18	18:10725406	10725406	A	G	3232	0.199876	0.642535	0.118077	5.27887e-08
BF120	18	18:10725476	10725476	G	C	3232	0.199876	0.642535	0.118077	5.27887e-08
BF120	18	18:10725658	10725658	G	A	3232	0.199876	0.642535	0.118077	5.27887e-08
BF120	18	18:10725760	10725760	C	T	3232	0.200031	0.640873	0.117949	5.52624e-08
BF120	18	18:10725765	10725765	G	C	3232	0.200031	0.640873	0.117949	5.52624e-08
BF120	18	18:10725769	10725769	A	G	3232	0.200031	0.640873	0.117949	5.52624e-08
BF120	18	18:10725780	10725780	G	A	3232	0.200031	0.640873	0.117949	5.52624e-08
BF120	18	18:10725807	10725807	T	C	3232	0.199722	0.64509	0.118206	4.83327e-08
BF120	18	18:10725833	10725833	T	C	3232	0.199876	0.642535	0.118077	5.27887e-08
BF120	18	18:10726206	10726206	A	G	3232	0.199876	0.642535	0.118077	5.27887e-08
BF120	18	18:10727418	10727418	C	T	3232	0.199876	0.642535	0.118077	5.27887e-08
BF120	18	18:10727440	10727440	A	G	3232	0.199876	0.642535	0.118077	5.27887e-08
BF120	18	18:10727498	10727498	G	A	3232	0.199876	0.642535	0.118077	5.27887e-08
BF120	18	18:10727675	10727675	T	C	3232	0.199876	0.642535	0.118077	5.27887e-08
BF120	18	18:10729411	10729411	T	C	3232	0.162593	0.71775	0.12497	9.28039e-09
BF120	18	18:10730482	10730482	T	C	3232	0.162593	0.71775	0.12497	9.28039e-09
BF120	18	18:10730488	10730488	G	A	3232	0.162593	0.71775	0.12497	9.28039e-09
BF120	18	18:10730497	10730497	G	C	3232	0.162593	0.71775	0.12497	9.28039e-09
BF120	18	18:10730767	10730767	G	A	3232	0.162593	0.71775	0.12497	9.28039e-09
BF120	18	18:10730824	10730824	G	C	3232	0.162748	0.713225	0.124946	1.14126e-08
BF120	18	18:10731272	10731272	G	C	3232	0.162593	0.71775	0.12497	9.28039e-09
BF120	18	18:10731294	10731294	T	C	3232	0.162593	0.71775	0.12497	9.28039e-09
BF120	18	18:10731311	10731311	T	C	3232	0.162593	0.71775	0.12497	9.28039e-09
BF120	18	18:10731319	10731319	A	G	3232	0.162593	0.71775	0.12497	9.28039e-09
BF120	18	18:10731493	10731493	C	T	3232	0.162438	0.720874	0.125133	8.36884e-09
BF120	18	18:10735102	10735102	T	G	3232	0.162438	0.720917	0.125133	8.3518e-09
BF120	18	18:10735410	10735410	C	T	3232	0.162593	0.71775	0.12497	9.28039e-09
BF120	18	18:10735647	10735647	C	T	3232	0.162593	0.71775	0.12497	9.28039e-09
BF120	18	18:10735898	10735898	G	A	3232	0.162593	0.71775	0.12497	9.28039e-09
BF120	18	18:10735947	10735947	G	T	3232	0.162593	0.71775	0.12497	9.28039e-09
BF120	18	18:10736047	10736047	C	G	3232	0.162593	0.71775	0.12497	9.28039e-09
BF120	18	18:10736344	10736344	C	T	3232	0.162593	0.71775	0.12497	9.28039e-09
BF120	18	18:10736462	10736462	C	G	3232	0.162748	0.715588	0.124807	9.83567e-09
BF120	18	18:10736809	10736809	A	G	3232	0.162593	0.71775	0.12497	9.28039e-09
BF120	18	18:10737175	10737175	T	G	3232	0.162593	0.71775	0.12497	9.28039e-09
BF120	18	18:10737299	10737299	C	G	3232	0.162593	0.731379	0.125109	5.03717e-09
BF120	18	18:10737599	10737599	A	G	3232	0.162593	0.71775	0.12497	9.28039e-09
BF120	18	18:10738049	10738049	G	A	3232	0.163676	0.724295	0.124802	6.4916e-09
BF120	18	18:10738171	10738171	C	T	3232	0.162593	0.71775	0.12497	9.28039e-09
BF120	18	18:10738237	10738237	G	A	3232	0.162593	0.71775	0.12497	9.28039e-09
BF120	18	18:10738667	10738667	T	C	3232	0.162593	0.71775	0.12497	9.28039e-09
BF120	18	18:10738828	10738828	T	C	3232	0.162748	0.689569	0.124532	3.07194e-08
BF120	18	18:10739250	10739250	A	G	3232	0.162438	0.721592	0.124994	7.78702e-09
BF120	18	18:10739256	10739256	A	G	3232	0.162438	0.721592	0.124994	7.78702e-09
BF120	18	18:10741370	10741370	C	T	3232	0.162593	0.71775	0.12497	9.28039e-09
BF120	18	18:10741389	10741389	A	G	3232	0.162593	0.71775	0.12497	9.28039e-09
BF120	18	18:10742076	10742076	T	G	3232	0.163985	0.723273	0.124616	6.47525e-09
BF120	18	18:10742789	10742789	C	G	3232	0.162593	0.71775	0.12497	9.28039e-09
BF120	18	18:10743128	10743128	G	A	3232	0.162593	0.71775	0.12497	9.28039e-09
BF120	18	18:10743622	10743622	G	A	3232	0.162593	0.71775	0.12497	9.28039e-09
BF120	18	18:10744032	10744032	G	A	3232	0.162283	0.719949	0.125019	8.47437e-09
BF120	18	18:10748835	10748835	A	G	3232	0.162593	0.71775	0.12497	9.28039e-09
BF120	18	18:10751540	10751540	C	T	3232	0.163212	0.721571	0.124873	7.5406e-09
BF120	18	18:10751675	10751675	A	G	3232	0.162593	0.71775	0.12497	9.28039e-09
BF120	18	18:10752695	10752695	C	T	3232	0.162438	0.721069	0.124994	7.98281e-09
BF120	18	18:10752810	10752810	T	C	3232	0.162438	0.721069	0.124994	7.98281e-09
BF120	18	18:10753538	10753538	A	G	3232	0.162438	0.721069	0.124994	7.98281e-09
BF120	18	18:10753680	10753680	T	C	3232	0.162283	0.721376	0.125019	7.92e-09
BF120	18	18:10754226	10754226	G	T	3232	0.162438	0.721069	0.124994	7.98281e-09
BF120	18	18:10755240	10755240	C	T	3232	0.162283	0.724247	0.125158	7.17917e-09
BF120	18	18:10755376	10755376	A	G	3232	0.162438	0.721069	0.124994	7.98281e-09
BF120	18	18:10755423	10755423	A	T	3232	0.162283	0.725191	0.125019	6.60495e-09
BF120	18	18:10755444	10755444	C	T	3232	0.162283	0.725191	0.125019	6.60495e-09
BF120	18	18:10755468	10755468	C	T	3232	0.162283	0.725191	0.125019	6.60495e-09
BF120	18	18:10756265	10756265	C	T	3232	0.162593	0.71654	0.12497	9.82628e-09
BF120	18	18:10756289	10756289	G	A	3232	0.162748	0.713743	0.124946	1.11375e-08
BF120	18	18:10756944	10756944	C	T	3232	0.162438	0.721069	0.124994	7.98281e-09
BF120	18	18:10758158	10758158	A	C	3232	0.162283	0.724247	0.125158	7.17917e-09
BF120	18	18:10760150	10760150	C	T	3232	0.163366	0.713468	0.124849	1.09946e-08
BF120	18	18:10760232	10760232	C	T	3232	0.162283	0.724204	0.125158	7.19388e-09
BF120	18	18:10760488	10760488	C	T	3232	0.162438	0.721069	0.124994	7.98281e-09
BF120	18	18:10760496	10760496	G	C	3232	0.162438	0.721069	0.124994	7.98281e-09
BF120	18	18:10761019	10761019	A	G	3232	0.162283	0.724247	0.125158	7.17917e-09
BF120	18	18:10761046	10761046	A	G	3232	0.162283	0.724247	0.125158	7.17917e-09
BF120	18	18:10761541	10761541	G	C	3232	0.162438	0.721069	0.124994	7.98281e-09
BF120	18	18:10762229	10762229	C	T	3232	0.162438	0.721069	0.124994	7.98281e-09
BF120	18	18:10762369	10762369	G	A	3232	0.162438	0.721069	0.124994	7.98281e-09
BF120	18	18:10762436	10762436	G	A	3232	0.162438	0.721069	0.124994	7.98281e-09
BF120	18	18:10762451	10762451	A	G	3232	0.162438	0.721069	0.124994	7.98281e-09
BF120	18	18:10763135	10763135	G	A	3232	0.162438	0.721069	0.124994	7.98281e-09
BF120	18	18:10763165	10763165	C	G	3232	0.162438	0.721069	0.124994	7.98281e-09
LMD120	1	1:1304802	1304802	T	C	3225	0.0899225	2.26185	0.400698	1.65385e-08
LMD120	1	1:212684527	212684527	G	A	3225	0.0982946	2.24059	0.370858	1.52562e-09
LMD120	1	1:212688013	212688013	A	G	3225	0.0831008	2.94699	0.398757	1.46342e-13
LMD120	1	1:212688019	212688019	G	T	3225	0.116589	2.00103	0.33451	2.20454e-09
LMD120	1	1:212688031	212688031	G	A	3225	0.111783	1.89803	0.338687	2.09374e-08
LMD120	1	1:212691901	212691901	T	A	3225	0.10031	2.02713	0.367976	3.61145e-08
LMD120	1	1:216328294	216328294	G	A	3225	0.0522481	-2.98741	0.526919	1.43145e-08
LMD120	1	1:257940114	257940114	T	A	3225	0.0534884	-2.80356	0.515156	5.26425e-08
LMD120	1	1:257940115	257940115	T	C	3225	0.0534884	-2.80356	0.515156	5.26425e-08
LMD120	3	3:132230920	132230920	A	G	3225	0.446667	2.97028	0.527326	1.77388e-08
LMD120	3	3:132230922	132230922	T	C	3225	0.446667	2.97028	0.527326	1.77388e-08
LMD120	3	3:132230926	132230926	A	G	3225	0.445116	3.12825	0.520771	1.89042e-09
LMD120	3	3:132230939	132230939	A	G	3225	0.445271	3.17297	0.521413	1.16248e-09
LMD120	7	7:25741842	25741842	T	G	3225	0.185116	-1.61333	0.297784	6.03414e-08
LMD120	7	7:79262087	79262087	A	G	3225	0.486047	8.22118	0.862988	1.62815e-21
LMD120	8	8:4831874	4831874	G	A	3225	0.0649612	-2.58834	0.472923	4.42316e-08
LMD120	8	8:29051724	29051724	T	A	3225	0.0979845	2.12813	0.390461	5.02823e-08
LMD120	8	8:29117210	29117210	G	A	3225	0.0724031	2.42898	0.436521	2.63055e-08
LMD120	8	8:29117227	29117227	T	A	3225	0.0724031	2.42898	0.436521	2.63055e-08
LMD120	8	8:29117376	29117376	A	G	3225	0.0724031	2.42898	0.436521	2.63055e-08
LMD120	8	8:29118316	29118316	A	G	3225	0.0736434	2.52342	0.43006	4.42165e-09
LMD120	8	8:29118366	29118366	T	C	3225	0.0747287	2.48969	0.427802	5.89407e-09
LMD120	8	8:133527262	133527262	T	C	3225	0.420155	-2.90907	0.443764	5.54819e-11
LMD120	8	8:133527265	133527265	T	C	3225	0.420155	-2.90907	0.443764	5.54819e-11
LMD120	8	8:133527343	133527343	T	C	3225	0.408062	-2.69481	0.419837	1.37435e-10
LMD120	8	8:133527348	133527348	A	G	3225	0.406977	-2.75249	0.417953	4.52863e-11
LMD120	8	8:133527384	133527384	A	G	3225	0.437829	-3.56337	0.472569	4.68398e-14
LMD120	8	8:133527388	133527388	T	G	3225	0.426667	-3.0972	0.459349	1.55583e-11
LMD120	8	8:133527404	133527404	A	G	3225	0.428372	-3.07197	0.463814	3.5133e-11
LMD120	8	8:133527414	133527414	C	G	3225	0.425271	-2.61022	0.45582	1.02577e-08
LMD120	8	8:133527431	133527431	A	T	3225	0.423411	-2.64571	0.451282	4.55522e-09
LMD120	8	8:133527469	133527469	T	C	3225	0.431473	-2.76551	0.427139	9.51267e-11
LMD120	8	8:133527477	133527477	T	G	3225	0.423256	-2.81666	0.450912	4.19492e-10
LMD120	8	8:133527481	133527481	C	T	3225	0.423256	-2.81666	0.450912	4.19492e-10
LMD120	8	8:133527508	133527508	T	C	3225	0.424651	-2.87186	0.452122	2.1259e-10
LMD120	8	8:133527523	133527523	A	C	3225	0.423876	-2.89527	0.450261	1.27444e-10
LMD120	10	10:19450076	19450076	C	A	3225	0.31907	-1.38504	0.256166	6.41531e-08
LMD120	14	14:46450	46450	C	G	3225	0.262791	-1.42693	0.256221	2.55985e-08
LMD120	15	15:32518491	32518491	C	A	3225	0.0894574	2.37288	0.399924	2.96823e-09
LMD120	15	15:32518492	32518492	T	A	3225	0.0894574	2.37288	0.399924	2.96823e-09
LMD120	15	15:32518502	32518502	A	C	3225	0.0894574	2.37288	0.399924	2.96823e-09
LMD120	18	18:76633	76633	T	G	3225	0.40155	2.50786	0.409077	8.75807e-10
LMD120	18	18:76638	76638	T	C	3225	0.401085	2.5074	0.408356	8.24092e-10
LMD120	18	18:76639	76639	G	A	3225	0.40093	2.53742	0.408118	5.05508e-10
LMD120	18	18:76646	76646	A	G	3225	0.377674	4.25065	0.378625	3.0207e-29
LMD120	18	18:76652	76652	C	T	3225	0.38	4.28686	0.381088	2.34163e-29
LMD120	18	18:76654	76654	C	T	3225	0.38	4.28686	0.381088	2.34163e-29
LMD120	18	18:76670	76670	T	C	3225	0.365736	3.98379	0.367324	2.09599e-27
LMD120	18	18:76671	76671	G	A	3225	0.329302	3.08041	0.343458	2.99726e-19
LMD120	18	18:76678	76678	T	G	3225	0.382015	4.17752	0.383299	1.16713e-27
LMD120	18	18:76680	76680	C	A	3225	0.382015	4.17752	0.383299	1.16713e-27
LMD120	18	18:77891	77891	A	C	3225	0.44	1.88313	0.297996	2.62706e-10
LMD120	18	18:77895	77895	G	T	3225	0.43969	1.88574	0.297763	2.40377e-10
LMD120	18	18:77918	77918	C	T	3225	0.437829	1.81113	0.2976	1.15921e-09
LMD120	18	18:37590406	37590406	G	A	3225	0.0945736	-2.12975	0.393092	6.02891e-08
