# Supplementary material for: Integrated GWAS and eQTL Colocalization Identified Candidate Genes for Growth Traits in Pigs
Source: Biology (Basel). 2026 Jul 22;15(14):1216. doi: 10.3390/biology15141216 (PMC13403683; doi:10.3390/biology15141216)
Supplement: Supplementary file 1 [file biology-15-01216-s001.zip › Supplementary Materials/Table S2 Unified_windows_500kb for AGE120, BF120 and LMD120.xlsx]

## Sheet: Unified_windows_500kb(1)
CHR	Window_Start	Window_End	Window_ID
1	1054802	1554802	1:1054802-1554802
1	159848882	160476196	1:159848882-160476196
1	212434527	212941901	1:212434527-212941901
1	216078294	216578294	1:216078294-216578294
1	240381052	240881052	1:240381052-240881052
1	257690114	258190115	1:257690114-258190115
1	262698395	263213964	1:262698395-263213964
1	263433439	263933439	1:263433439-263933439
1	270301699	271968874	1:270301699-271968874
1	272564565	273213115	1:272564565-273213115
10	10375650	10875652	10:10375650-10875652
10	19200076	19720878	10:19200076-19720878
10	44360541	44860541	10:44360541-44860541
12	24859895	25369140	12:24859895-25369140
12	54648002	55148002	12:54648002-55148002
13	191431470	191931527	13:191431470-191931527
14	1	296450	14:1-296450
15	1	338336	15:1-338336
15	3269268	3769268	15:3269268-3769268
15	32268491	32768502	15:32268491-32768502
15	48736672	49257370	15:48736672-49257370
15	118439397	119059720	15:118439397-119059720
15	127299116	127804981	15:127299116-127804981
16	72409740	72909740	16:72409740-72909740
17	63121763	63621905	17:63121763-63621905
18	1	328537	18:1-328537
18	7408503	7921525	18:7408503-7921525
18	9967452	11013165	18:9967452-11013165
18	37340406	37840406	18:37340406-37840406
2	52846678	53346678	2:52846678-53346678
2	67552247	68052300	2:67552247-68052300
3	131980920	132480939	3:131980920-132480939
6	55663245	56163245	6:55663245-56163245
7	25491842	25991842	7:25491842-25991842
7	29303465	30517828	7:29303465-30517828
7	30615951	31115951	7:30615951-31115951
7	45039233	45574898	7:45039233-45574898
7	78904535	79893128	7:78904535-79893128
8	4581874	5081874	8:4581874-5081874
8	28801724	29368366	8:28801724-29368366
8	131923705	132423705	8:131923705-132423705
8	133277262	133777523	8:133277262-133777523
9	2627741	3608526	9:2627741-3608526
9	4326195	4826195	9:4326195-4826195
9	5607715	6107715	9:5607715-6107715
