# Supplementary material for: Integrated GWAS and eQTL Colocalization Identified Candidate Genes for Growth Traits in Pigs
Source: Biology (Basel). 2026 Jul 22;15(14):1216. doi: 10.3390/biology15141216 (PMC13403683; doi:10.3390/biology15141216)
Supplement: Supplementary file 1 [file biology-15-01216-s001.zip › Supplementary Materials/Table S3 Genes annotated within 500 kb upstream and downstream of the significant loci for AGE120, BF120 and LMD120.xlsx]

## Sheet: Sheet1
trait	CHR	SNP	POS	P	Gene name	rel_pos	distance_bp	left	right
AGE120	1	1:160169976	160169976	5.42057e-08	CDH20	downstream	252831	159817159	159917145
AGE120	1	1:160178868	160178868	3.83055e-08	CDH20	downstream	261723	159817159	159917145
AGE120	1	1:160179290	160179290	2.57978e-08	CDH20	downstream	262145	159817159	159917145
AGE120	1	1:160225937	160225937	4.16258e-08	CDH20	downstream	308792	159817159	159917145
AGE120	1	1:160226146	160226146	4.16258e-08	CDH20	downstream	309001	159817159	159917145
AGE120	1	1:160226196	160226196	4.29963e-08	CDH20	downstream	309051	159817159	159917145
AGE120	1	1:240631052	240631052	4.56334e-08	GABBR2	downstream	134951	240107466	240496101
AGE120	1	1:240631052	240631052	4.56334e-08	ANKS6	downstream	46556	240522837	240584496
AGE120	1	1:240631052	240631052	4.56334e-08	GALNT12	gene_body	0	240595394	240640563
AGE120	1	1:240631052	240631052	4.56334e-08	COL15A1	upstream	78034	240709086	240829185
AGE120	1	1:240631052	240631052	4.56334e-08	TGFBR1	upstream	229104	240860156	240918528
AGE120	1	1:240631052	240631052	4.56334e-08	ALG2	upstream	348164	240979216	240984823
AGE120	1	1:240631052	240631052	4.56334e-08	SEC61B	upstream	354110	240985162	240992976
AGE120	1	1:263683439	263683439	4.55165e-08	OR5C1	upstream	42755	263726194	263727156
AGE120	1	1:263683439	263683439	4.55165e-08	OR1K1	upstream	50488	263733927	263734880
AGE120	1	1:263683439	263683439	4.55165e-08	PDCL	upstream	64264	263747703	263759543
AGE120	1	1:263683439	263683439	4.55165e-08	RC3H2	upstream	88734	263772173	263822104
AGE120	1	1:263683439	263683439	4.55165e-08	SNORD90	upstream	113494	263796933	263797043
AGE120	1	1:263683439	263683439	4.55165e-08	ZBTB6	upstream	140418	263823857	263846856
AGE120	1	1:263683439	263683439	4.55165e-08	ZBTB26	upstream	147789	263831228	263846907
AGE120	1	1:263683439	263683439	4.55165e-08	RABGAP1	upstream	174074	263857513	264030574
AGE120	1	1:263683439	263683439	4.55165e-08	STRBP	upstream	362230	264045669	264195883
AGE120	1	1:270551699	270551699	2.04241e-13	USP20	downstream	464919	269995520	270086780
AGE120	1	1:270551699	270551699	2.04241e-13	FNBP1	downstream	371511	270042369	270180188
AGE120	1	1:270551699	270551699	2.04241e-13	GPR107	downstream	296204	270190508	270255495
AGE120	1	1:270551699	270551699	2.04241e-13	NCS1	downstream	216792	270274562	270334907
AGE120	1	1:270551699	270551699	2.04241e-13	HMCN2	downstream	28437	270363978	270523262
AGE120	1	1:270551699	270551699	2.04241e-13	ASS1	gene_body	0	270531589	270586364
AGE120	1	1:270551699	270551699	2.04241e-13	FUBP3	upstream	100751	270652450	270702918
AGE120	1	1:270551699	270551699	2.04241e-13	PRDM12	upstream	171982	270723681	270739468
AGE120	1	1:270551699	270551699	2.04241e-13	EXOSC2	upstream	196838	270748537	270758111
AGE120	1	1:270551699	270551699	2.04241e-13	ABL1	upstream	209969	270761668	270906708
AGE120	1	1:270551699	270551699	2.04241e-13	QRFP	upstream	360179	270911878	270912282
AGE120	1	1:270551699	270551699	2.04241e-13	FIBCD1	upstream	366552	270918251	270956347
AGE120	1	1:270551699	270551699	2.04241e-13	LAMC3	upstream	452734	271004433	271071223
AGE120	1	1:270552196	270552196	3.70625e-13	USP20	downstream	465416	269995520	270086780
AGE120	1	1:270552196	270552196	3.70625e-13	FNBP1	downstream	372008	270042369	270180188
AGE120	1	1:270552196	270552196	3.70625e-13	GPR107	downstream	296701	270190508	270255495
AGE120	1	1:270552196	270552196	3.70625e-13	NCS1	downstream	217289	270274562	270334907
AGE120	1	1:270552196	270552196	3.70625e-13	HMCN2	downstream	28934	270363978	270523262
AGE120	1	1:270552196	270552196	3.70625e-13	ASS1	gene_body	0	270531589	270586364
AGE120	1	1:270552196	270552196	3.70625e-13	FUBP3	upstream	100254	270652450	270702918
AGE120	1	1:270552196	270552196	3.70625e-13	PRDM12	upstream	171485	270723681	270739468
AGE120	1	1:270552196	270552196	3.70625e-13	EXOSC2	upstream	196341	270748537	270758111
AGE120	1	1:270552196	270552196	3.70625e-13	ABL1	upstream	209472	270761668	270906708
AGE120	1	1:270552196	270552196	3.70625e-13	QRFP	upstream	359682	270911878	270912282
AGE120	1	1:270552196	270552196	3.70625e-13	FIBCD1	upstream	366055	270918251	270956347
AGE120	1	1:270552196	270552196	3.70625e-13	LAMC3	upstream	452237	271004433	271071223
AGE120	1	1:270552202	270552202	4.54266e-13	USP20	downstream	465422	269995520	270086780
AGE120	1	1:270552202	270552202	4.54266e-13	FNBP1	downstream	372014	270042369	270180188
AGE120	1	1:270552202	270552202	4.54266e-13	GPR107	downstream	296707	270190508	270255495
AGE120	1	1:270552202	270552202	4.54266e-13	NCS1	downstream	217295	270274562	270334907
AGE120	1	1:270552202	270552202	4.54266e-13	HMCN2	downstream	28940	270363978	270523262
AGE120	1	1:270552202	270552202	4.54266e-13	ASS1	gene_body	0	270531589	270586364
AGE120	1	1:270552202	270552202	4.54266e-13	FUBP3	upstream	100248	270652450	270702918
AGE120	1	1:270552202	270552202	4.54266e-13	PRDM12	upstream	171479	270723681	270739468
AGE120	1	1:270552202	270552202	4.54266e-13	EXOSC2	upstream	196335	270748537	270758111
AGE120	1	1:270552202	270552202	4.54266e-13	ABL1	upstream	209466	270761668	270906708
AGE120	1	1:270552202	270552202	4.54266e-13	QRFP	upstream	359676	270911878	270912282
AGE120	1	1:270552202	270552202	4.54266e-13	FIBCD1	upstream	366049	270918251	270956347
AGE120	1	1:270552202	270552202	4.54266e-13	LAMC3	upstream	452231	271004433	271071223
AGE120	1	1:270552204	270552204	4.54266e-13	USP20	downstream	465424	269995520	270086780
AGE120	1	1:270552204	270552204	4.54266e-13	FNBP1	downstream	372016	270042369	270180188
AGE120	1	1:270552204	270552204	4.54266e-13	GPR107	downstream	296709	270190508	270255495
AGE120	1	1:270552204	270552204	4.54266e-13	NCS1	downstream	217297	270274562	270334907
AGE120	1	1:270552204	270552204	4.54266e-13	HMCN2	downstream	28942	270363978	270523262
AGE120	1	1:270552204	270552204	4.54266e-13	ASS1	gene_body	0	270531589	270586364
AGE120	1	1:270552204	270552204	4.54266e-13	FUBP3	upstream	100246	270652450	270702918
AGE120	1	1:270552204	270552204	4.54266e-13	PRDM12	upstream	171477	270723681	270739468
AGE120	1	1:270552204	270552204	4.54266e-13	EXOSC2	upstream	196333	270748537	270758111
AGE120	1	1:270552204	270552204	4.54266e-13	ABL1	upstream	209464	270761668	270906708
AGE120	1	1:270552204	270552204	4.54266e-13	QRFP	upstream	359674	270911878	270912282
AGE120	1	1:270552204	270552204	4.54266e-13	FIBCD1	upstream	366047	270918251	270956347
AGE120	1	1:270552204	270552204	4.54266e-13	LAMC3	upstream	452229	271004433	271071223
AGE120	1	1:270552300	270552300	3.70428e-13	USP20	downstream	465520	269995520	270086780
AGE120	1	1:270552300	270552300	3.70428e-13	FNBP1	downstream	372112	270042369	270180188
AGE120	1	1:270552300	270552300	3.70428e-13	GPR107	downstream	296805	270190508	270255495
AGE120	1	1:270552300	270552300	3.70428e-13	NCS1	downstream	217393	270274562	270334907
AGE120	1	1:270552300	270552300	3.70428e-13	HMCN2	downstream	29038	270363978	270523262
AGE120	1	1:270552300	270552300	3.70428e-13	ASS1	gene_body	0	270531589	270586364
AGE120	1	1:270552300	270552300	3.70428e-13	FUBP3	upstream	100150	270652450	270702918
AGE120	1	1:270552300	270552300	3.70428e-13	PRDM12	upstream	171381	270723681	270739468
AGE120	1	1:270552300	270552300	3.70428e-13	EXOSC2	upstream	196237	270748537	270758111
AGE120	1	1:270552300	270552300	3.70428e-13	ABL1	upstream	209368	270761668	270906708
AGE120	1	1:270552300	270552300	3.70428e-13	QRFP	upstream	359578	270911878	270912282
AGE120	1	1:270552300	270552300	3.70428e-13	FIBCD1	upstream	365951	270918251	270956347
AGE120	1	1:270552300	270552300	3.70428e-13	LAMC3	upstream	452133	271004433	271071223
AGE120	1	1:270553827	270553827	5.48952e-09	USP20	downstream	467047	269995520	270086780
AGE120	1	1:270553827	270553827	5.48952e-09	FNBP1	downstream	373639	270042369	270180188
AGE120	1	1:270553827	270553827	5.48952e-09	GPR107	downstream	298332	270190508	270255495
AGE120	1	1:270553827	270553827	5.48952e-09	NCS1	downstream	218920	270274562	270334907
AGE120	1	1:270553827	270553827	5.48952e-09	HMCN2	downstream	30565	270363978	270523262
AGE120	1	1:270553827	270553827	5.48952e-09	ASS1	gene_body	0	270531589	270586364
AGE120	1	1:270553827	270553827	5.48952e-09	FUBP3	upstream	98623	270652450	270702918
AGE120	1	1:270553827	270553827	5.48952e-09	PRDM12	upstream	169854	270723681	270739468
AGE120	1	1:270553827	270553827	5.48952e-09	EXOSC2	upstream	194710	270748537	270758111
AGE120	1	1:270553827	270553827	5.48952e-09	ABL1	upstream	207841	270761668	270906708
AGE120	1	1:270553827	270553827	5.48952e-09	QRFP	upstream	358051	270911878	270912282
AGE120	1	1:270553827	270553827	5.48952e-09	FIBCD1	upstream	364424	270918251	270956347
AGE120	1	1:270553827	270553827	5.48952e-09	LAMC3	upstream	450606	271004433	271071223
AGE120	1	1:270553831	270553831	5.48952e-09	USP20	downstream	467051	269995520	270086780
AGE120	1	1:270553831	270553831	5.48952e-09	FNBP1	downstream	373643	270042369	270180188
AGE120	1	1:270553831	270553831	5.48952e-09	GPR107	downstream	298336	270190508	270255495
AGE120	1	1:270553831	270553831	5.48952e-09	NCS1	downstream	218924	270274562	270334907
AGE120	1	1:270553831	270553831	5.48952e-09	HMCN2	downstream	30569	270363978	270523262
AGE120	1	1:270553831	270553831	5.48952e-09	ASS1	gene_body	0	270531589	270586364
AGE120	1	1:270553831	270553831	5.48952e-09	FUBP3	upstream	98619	270652450	270702918
AGE120	1	1:270553831	270553831	5.48952e-09	PRDM12	upstream	169850	270723681	270739468
AGE120	1	1:270553831	270553831	5.48952e-09	EXOSC2	upstream	194706	270748537	270758111
AGE120	1	1:270553831	270553831	5.48952e-09	ABL1	upstream	207837	270761668	270906708
AGE120	1	1:270553831	270553831	5.48952e-09	QRFP	upstream	358047	270911878	270912282
AGE120	1	1:270553831	270553831	5.48952e-09	FIBCD1	upstream	364420	270918251	270956347
AGE120	1	1:270553831	270553831	5.48952e-09	LAMC3	upstream	450602	271004433	271071223
AGE120	1	1:270553835	270553835	5.48952e-09	USP20	downstream	467055	269995520	270086780
AGE120	1	1:270553835	270553835	5.48952e-09	FNBP1	downstream	373647	270042369	270180188
AGE120	1	1:270553835	270553835	5.48952e-09	GPR107	downstream	298340	270190508	270255495
AGE120	1	1:270553835	270553835	5.48952e-09	NCS1	downstream	218928	270274562	270334907
AGE120	1	1:270553835	270553835	5.48952e-09	HMCN2	downstream	30573	270363978	270523262
AGE120	1	1:270553835	270553835	5.48952e-09	ASS1	gene_body	0	270531589	270586364
AGE120	1	1:270553835	270553835	5.48952e-09	FUBP3	upstream	98615	270652450	270702918
AGE120	1	1:270553835	270553835	5.48952e-09	PRDM12	upstream	169846	270723681	270739468
AGE120	1	1:270553835	270553835	5.48952e-09	EXOSC2	upstream	194702	270748537	270758111
AGE120	1	1:270553835	270553835	5.48952e-09	ABL1	upstream	207833	270761668	270906708
AGE120	1	1:270553835	270553835	5.48952e-09	QRFP	upstream	358043	270911878	270912282
AGE120	1	1:270553835	270553835	5.48952e-09	FIBCD1	upstream	364416	270918251	270956347
AGE120	1	1:270553835	270553835	5.48952e-09	LAMC3	upstream	450598	271004433	271071223
AGE120	1	1:270553894	270553894	9.67181e-09	USP20	downstream	467114	269995520	270086780
AGE120	1	1:270553894	270553894	9.67181e-09	FNBP1	downstream	373706	270042369	270180188
AGE120	1	1:270553894	270553894	9.67181e-09	GPR107	downstream	298399	270190508	270255495
AGE120	1	1:270553894	270553894	9.67181e-09	NCS1	downstream	218987	270274562	270334907
AGE120	1	1:270553894	270553894	9.67181e-09	HMCN2	downstream	30632	270363978	270523262
AGE120	1	1:270553894	270553894	9.67181e-09	ASS1	gene_body	0	270531589	270586364
AGE120	1	1:270553894	270553894	9.67181e-09	FUBP3	upstream	98556	270652450	270702918
AGE120	1	1:270553894	270553894	9.67181e-09	PRDM12	upstream	169787	270723681	270739468
AGE120	1	1:270553894	270553894	9.67181e-09	EXOSC2	upstream	194643	270748537	270758111
AGE120	1	1:270553894	270553894	9.67181e-09	ABL1	upstream	207774	270761668	270906708
AGE120	1	1:270553894	270553894	9.67181e-09	QRFP	upstream	357984	270911878	270912282
AGE120	1	1:270553894	270553894	9.67181e-09	FIBCD1	upstream	364357	270918251	270956347
AGE120	1	1:270553894	270553894	9.67181e-09	LAMC3	upstream	450539	271004433	271071223
AGE120	1	1:270554041	270554041	8.47629e-09	USP20	downstream	467261	269995520	270086780
AGE120	1	1:270554041	270554041	8.47629e-09	FNBP1	downstream	373853	270042369	270180188
AGE120	1	1:270554041	270554041	8.47629e-09	GPR107	downstream	298546	270190508	270255495
AGE120	1	1:270554041	270554041	8.47629e-09	NCS1	downstream	219134	270274562	270334907
AGE120	1	1:270554041	270554041	8.47629e-09	HMCN2	downstream	30779	270363978	270523262
AGE120	1	1:270554041	270554041	8.47629e-09	ASS1	gene_body	0	270531589	270586364
AGE120	1	1:270554041	270554041	8.47629e-09	FUBP3	upstream	98409	270652450	270702918
AGE120	1	1:270554041	270554041	8.47629e-09	PRDM12	upstream	169640	270723681	270739468
AGE120	1	1:270554041	270554041	8.47629e-09	EXOSC2	upstream	194496	270748537	270758111
AGE120	1	1:270554041	270554041	8.47629e-09	ABL1	upstream	207627	270761668	270906708
AGE120	1	1:270554041	270554041	8.47629e-09	QRFP	upstream	357837	270911878	270912282
AGE120	1	1:270554041	270554041	8.47629e-09	FIBCD1	upstream	364210	270918251	270956347
AGE120	1	1:270554041	270554041	8.47629e-09	LAMC3	upstream	450392	271004433	271071223
AGE120	1	1:270554057	270554057	8.31928e-09	USP20	downstream	467277	269995520	270086780
AGE120	1	1:270554057	270554057	8.31928e-09	FNBP1	downstream	373869	270042369	270180188
AGE120	1	1:270554057	270554057	8.31928e-09	GPR107	downstream	298562	270190508	270255495
AGE120	1	1:270554057	270554057	8.31928e-09	NCS1	downstream	219150	270274562	270334907
AGE120	1	1:270554057	270554057	8.31928e-09	HMCN2	downstream	30795	270363978	270523262
AGE120	1	1:270554057	270554057	8.31928e-09	ASS1	gene_body	0	270531589	270586364
AGE120	1	1:270554057	270554057	8.31928e-09	FUBP3	upstream	98393	270652450	270702918
AGE120	1	1:270554057	270554057	8.31928e-09	PRDM12	upstream	169624	270723681	270739468
AGE120	1	1:270554057	270554057	8.31928e-09	EXOSC2	upstream	194480	270748537	270758111
AGE120	1	1:270554057	270554057	8.31928e-09	ABL1	upstream	207611	270761668	270906708
AGE120	1	1:270554057	270554057	8.31928e-09	QRFP	upstream	357821	270911878	270912282
AGE120	1	1:270554057	270554057	8.31928e-09	FIBCD1	upstream	364194	270918251	270956347
AGE120	1	1:270554057	270554057	8.31928e-09	LAMC3	upstream	450376	271004433	271071223
AGE120	1	1:270554071	270554071	8.31928e-09	USP20	downstream	467291	269995520	270086780
AGE120	1	1:270554071	270554071	8.31928e-09	FNBP1	downstream	373883	270042369	270180188
AGE120	1	1:270554071	270554071	8.31928e-09	GPR107	downstream	298576	270190508	270255495
AGE120	1	1:270554071	270554071	8.31928e-09	NCS1	downstream	219164	270274562	270334907
AGE120	1	1:270554071	270554071	8.31928e-09	HMCN2	downstream	30809	270363978	270523262
AGE120	1	1:270554071	270554071	8.31928e-09	ASS1	gene_body	0	270531589	270586364
AGE120	1	1:270554071	270554071	8.31928e-09	FUBP3	upstream	98379	270652450	270702918
AGE120	1	1:270554071	270554071	8.31928e-09	PRDM12	upstream	169610	270723681	270739468
AGE120	1	1:270554071	270554071	8.31928e-09	EXOSC2	upstream	194466	270748537	270758111
AGE120	1	1:270554071	270554071	8.31928e-09	ABL1	upstream	207597	270761668	270906708
AGE120	1	1:270554071	270554071	8.31928e-09	QRFP	upstream	357807	270911878	270912282
AGE120	1	1:270554071	270554071	8.31928e-09	FIBCD1	upstream	364180	270918251	270956347
AGE120	1	1:270554071	270554071	8.31928e-09	LAMC3	upstream	450362	271004433	271071223
AGE120	1	1:270554330	270554330	2.21156e-13	USP20	downstream	467550	269995520	270086780
AGE120	1	1:270554330	270554330	2.21156e-13	FNBP1	downstream	374142	270042369	270180188
AGE120	1	1:270554330	270554330	2.21156e-13	GPR107	downstream	298835	270190508	270255495
AGE120	1	1:270554330	270554330	2.21156e-13	NCS1	downstream	219423	270274562	270334907
AGE120	1	1:270554330	270554330	2.21156e-13	HMCN2	downstream	31068	270363978	270523262
AGE120	1	1:270554330	270554330	2.21156e-13	ASS1	gene_body	0	270531589	270586364
AGE120	1	1:270554330	270554330	2.21156e-13	FUBP3	upstream	98120	270652450	270702918
AGE120	1	1:270554330	270554330	2.21156e-13	PRDM12	upstream	169351	270723681	270739468
AGE120	1	1:270554330	270554330	2.21156e-13	EXOSC2	upstream	194207	270748537	270758111
AGE120	1	1:270554330	270554330	2.21156e-13	ABL1	upstream	207338	270761668	270906708
AGE120	1	1:270554330	270554330	2.21156e-13	QRFP	upstream	357548	270911878	270912282
AGE120	1	1:270554330	270554330	2.21156e-13	FIBCD1	upstream	363921	270918251	270956347
AGE120	1	1:270554330	270554330	2.21156e-13	LAMC3	upstream	450103	271004433	271071223
AGE120	1	1:270555026	270555026	2.89169e-13	USP20	downstream	468246	269995520	270086780
AGE120	1	1:270555026	270555026	2.89169e-13	FNBP1	downstream	374838	270042369	270180188
AGE120	1	1:270555026	270555026	2.89169e-13	GPR107	downstream	299531	270190508	270255495
AGE120	1	1:270555026	270555026	2.89169e-13	NCS1	downstream	220119	270274562	270334907
AGE120	1	1:270555026	270555026	2.89169e-13	HMCN2	downstream	31764	270363978	270523262
AGE120	1	1:270555026	270555026	2.89169e-13	ASS1	gene_body	0	270531589	270586364
AGE120	1	1:270555026	270555026	2.89169e-13	FUBP3	upstream	97424	270652450	270702918
AGE120	1	1:270555026	270555026	2.89169e-13	PRDM12	upstream	168655	270723681	270739468
AGE120	1	1:270555026	270555026	2.89169e-13	EXOSC2	upstream	193511	270748537	270758111
AGE120	1	1:270555026	270555026	2.89169e-13	ABL1	upstream	206642	270761668	270906708
AGE120	1	1:270555026	270555026	2.89169e-13	QRFP	upstream	356852	270911878	270912282
AGE120	1	1:270555026	270555026	2.89169e-13	FIBCD1	upstream	363225	270918251	270956347
AGE120	1	1:270555026	270555026	2.89169e-13	LAMC3	upstream	449407	271004433	271071223
AGE120	1	1:270555055	270555055	2.89169e-13	USP20	downstream	468275	269995520	270086780
AGE120	1	1:270555055	270555055	2.89169e-13	FNBP1	downstream	374867	270042369	270180188
AGE120	1	1:270555055	270555055	2.89169e-13	GPR107	downstream	299560	270190508	270255495
AGE120	1	1:270555055	270555055	2.89169e-13	NCS1	downstream	220148	270274562	270334907
AGE120	1	1:270555055	270555055	2.89169e-13	HMCN2	downstream	31793	270363978	270523262
AGE120	1	1:270555055	270555055	2.89169e-13	ASS1	gene_body	0	270531589	270586364
AGE120	1	1:270555055	270555055	2.89169e-13	FUBP3	upstream	97395	270652450	270702918
AGE120	1	1:270555055	270555055	2.89169e-13	PRDM12	upstream	168626	270723681	270739468
AGE120	1	1:270555055	270555055	2.89169e-13	EXOSC2	upstream	193482	270748537	270758111
AGE120	1	1:270555055	270555055	2.89169e-13	ABL1	upstream	206613	270761668	270906708
AGE120	1	1:270555055	270555055	2.89169e-13	QRFP	upstream	356823	270911878	270912282
AGE120	1	1:270555055	270555055	2.89169e-13	FIBCD1	upstream	363196	270918251	270956347
AGE120	1	1:270555055	270555055	2.89169e-13	LAMC3	upstream	449378	271004433	271071223
AGE120	1	1:270555155	270555155	1.26306e-13	USP20	downstream	468375	269995520	270086780
AGE120	1	1:270555155	270555155	1.26306e-13	FNBP1	downstream	374967	270042369	270180188
AGE120	1	1:270555155	270555155	1.26306e-13	GPR107	downstream	299660	270190508	270255495
AGE120	1	1:270555155	270555155	1.26306e-13	NCS1	downstream	220248	270274562	270334907
AGE120	1	1:270555155	270555155	1.26306e-13	HMCN2	downstream	31893	270363978	270523262
AGE120	1	1:270555155	270555155	1.26306e-13	ASS1	gene_body	0	270531589	270586364
AGE120	1	1:270555155	270555155	1.26306e-13	FUBP3	upstream	97295	270652450	270702918
AGE120	1	1:270555155	270555155	1.26306e-13	PRDM12	upstream	168526	270723681	270739468
AGE120	1	1:270555155	270555155	1.26306e-13	EXOSC2	upstream	193382	270748537	270758111
AGE120	1	1:270555155	270555155	1.26306e-13	ABL1	upstream	206513	270761668	270906708
AGE120	1	1:270555155	270555155	1.26306e-13	QRFP	upstream	356723	270911878	270912282
AGE120	1	1:270555155	270555155	1.26306e-13	FIBCD1	upstream	363096	270918251	270956347
AGE120	1	1:270555155	270555155	1.26306e-13	LAMC3	upstream	449278	271004433	271071223
AGE120	1	1:270555162	270555162	1.33236e-13	USP20	downstream	468382	269995520	270086780
AGE120	1	1:270555162	270555162	1.33236e-13	FNBP1	downstream	374974	270042369	270180188
AGE120	1	1:270555162	270555162	1.33236e-13	GPR107	downstream	299667	270190508	270255495
AGE120	1	1:270555162	270555162	1.33236e-13	NCS1	downstream	220255	270274562	270334907
AGE120	1	1:270555162	270555162	1.33236e-13	HMCN2	downstream	31900	270363978	270523262
AGE120	1	1:270555162	270555162	1.33236e-13	ASS1	gene_body	0	270531589	270586364
AGE120	1	1:270555162	270555162	1.33236e-13	FUBP3	upstream	97288	270652450	270702918
AGE120	1	1:270555162	270555162	1.33236e-13	PRDM12	upstream	168519	270723681	270739468
AGE120	1	1:270555162	270555162	1.33236e-13	EXOSC2	upstream	193375	270748537	270758111
AGE120	1	1:270555162	270555162	1.33236e-13	ABL1	upstream	206506	270761668	270906708
AGE120	1	1:270555162	270555162	1.33236e-13	QRFP	upstream	356716	270911878	270912282
AGE120	1	1:270555162	270555162	1.33236e-13	FIBCD1	upstream	363089	270918251	270956347
AGE120	1	1:270555162	270555162	1.33236e-13	LAMC3	upstream	449271	271004433	271071223
AGE120	1	1:270555251	270555251	3.25062e-13	USP20	downstream	468471	269995520	270086780
AGE120	1	1:270555251	270555251	3.25062e-13	FNBP1	downstream	375063	270042369	270180188
AGE120	1	1:270555251	270555251	3.25062e-13	GPR107	downstream	299756	270190508	270255495
AGE120	1	1:270555251	270555251	3.25062e-13	NCS1	downstream	220344	270274562	270334907
AGE120	1	1:270555251	270555251	3.25062e-13	HMCN2	downstream	31989	270363978	270523262
AGE120	1	1:270555251	270555251	3.25062e-13	ASS1	gene_body	0	270531589	270586364
AGE120	1	1:270555251	270555251	3.25062e-13	FUBP3	upstream	97199	270652450	270702918
AGE120	1	1:270555251	270555251	3.25062e-13	PRDM12	upstream	168430	270723681	270739468
AGE120	1	1:270555251	270555251	3.25062e-13	EXOSC2	upstream	193286	270748537	270758111
AGE120	1	1:270555251	270555251	3.25062e-13	ABL1	upstream	206417	270761668	270906708
AGE120	1	1:270555251	270555251	3.25062e-13	QRFP	upstream	356627	270911878	270912282
AGE120	1	1:270555251	270555251	3.25062e-13	FIBCD1	upstream	363000	270918251	270956347
AGE120	1	1:270555251	270555251	3.25062e-13	LAMC3	upstream	449182	271004433	271071223
AGE120	1	1:270555284	270555284	1.50794e-13	USP20	downstream	468504	269995520	270086780
AGE120	1	1:270555284	270555284	1.50794e-13	FNBP1	downstream	375096	270042369	270180188
AGE120	1	1:270555284	270555284	1.50794e-13	GPR107	downstream	299789	270190508	270255495
AGE120	1	1:270555284	270555284	1.50794e-13	NCS1	downstream	220377	270274562	270334907
AGE120	1	1:270555284	270555284	1.50794e-13	HMCN2	downstream	32022	270363978	270523262
AGE120	1	1:270555284	270555284	1.50794e-13	ASS1	gene_body	0	270531589	270586364
AGE120	1	1:270555284	270555284	1.50794e-13	FUBP3	upstream	97166	270652450	270702918
AGE120	1	1:270555284	270555284	1.50794e-13	PRDM12	upstream	168397	270723681	270739468
AGE120	1	1:270555284	270555284	1.50794e-13	EXOSC2	upstream	193253	270748537	270758111
AGE120	1	1:270555284	270555284	1.50794e-13	ABL1	upstream	206384	270761668	270906708
AGE120	1	1:270555284	270555284	1.50794e-13	QRFP	upstream	356594	270911878	270912282
AGE120	1	1:270555284	270555284	1.50794e-13	FIBCD1	upstream	362967	270918251	270956347
AGE120	1	1:270555284	270555284	1.50794e-13	LAMC3	upstream	449149	271004433	271071223
AGE120	1	1:270555623	270555623	6.80708e-11	USP20	downstream	468843	269995520	270086780
AGE120	1	1:270555623	270555623	6.80708e-11	FNBP1	downstream	375435	270042369	270180188
AGE120	1	1:270555623	270555623	6.80708e-11	GPR107	downstream	300128	270190508	270255495
AGE120	1	1:270555623	270555623	6.80708e-11	NCS1	downstream	220716	270274562	270334907
AGE120	1	1:270555623	270555623	6.80708e-11	HMCN2	downstream	32361	270363978	270523262
AGE120	1	1:270555623	270555623	6.80708e-11	ASS1	gene_body	0	270531589	270586364
AGE120	1	1:270555623	270555623	6.80708e-11	FUBP3	upstream	96827	270652450	270702918
AGE120	1	1:270555623	270555623	6.80708e-11	PRDM12	upstream	168058	270723681	270739468
AGE120	1	1:270555623	270555623	6.80708e-11	EXOSC2	upstream	192914	270748537	270758111
AGE120	1	1:270555623	270555623	6.80708e-11	ABL1	upstream	206045	270761668	270906708
AGE120	1	1:270555623	270555623	6.80708e-11	QRFP	upstream	356255	270911878	270912282
AGE120	1	1:270555623	270555623	6.80708e-11	FIBCD1	upstream	362628	270918251	270956347
AGE120	1	1:270555623	270555623	6.80708e-11	LAMC3	upstream	448810	271004433	271071223
AGE120	1	1:270555825	270555825	3.47964e-11	USP20	downstream	469045	269995520	270086780
AGE120	1	1:270555825	270555825	3.47964e-11	FNBP1	downstream	375637	270042369	270180188
AGE120	1	1:270555825	270555825	3.47964e-11	GPR107	downstream	300330	270190508	270255495
AGE120	1	1:270555825	270555825	3.47964e-11	NCS1	downstream	220918	270274562	270334907
AGE120	1	1:270555825	270555825	3.47964e-11	HMCN2	downstream	32563	270363978	270523262
AGE120	1	1:270555825	270555825	3.47964e-11	ASS1	gene_body	0	270531589	270586364
AGE120	1	1:270555825	270555825	3.47964e-11	FUBP3	upstream	96625	270652450	270702918
AGE120	1	1:270555825	270555825	3.47964e-11	PRDM12	upstream	167856	270723681	270739468
AGE120	1	1:270555825	270555825	3.47964e-11	EXOSC2	upstream	192712	270748537	270758111
AGE120	1	1:270555825	270555825	3.47964e-11	ABL1	upstream	205843	270761668	270906708
AGE120	1	1:270555825	270555825	3.47964e-11	QRFP	upstream	356053	270911878	270912282
AGE120	1	1:270555825	270555825	3.47964e-11	FIBCD1	upstream	362426	270918251	270956347
AGE120	1	1:270555825	270555825	3.47964e-11	LAMC3	upstream	448608	271004433	271071223
AGE120	1	1:270556320	270556320	1.46204e-13	USP20	downstream	469540	269995520	270086780
AGE120	1	1:270556320	270556320	1.46204e-13	FNBP1	downstream	376132	270042369	270180188
AGE120	1	1:270556320	270556320	1.46204e-13	GPR107	downstream	300825	270190508	270255495
AGE120	1	1:270556320	270556320	1.46204e-13	NCS1	downstream	221413	270274562	270334907
AGE120	1	1:270556320	270556320	1.46204e-13	HMCN2	downstream	33058	270363978	270523262
AGE120	1	1:270556320	270556320	1.46204e-13	ASS1	gene_body	0	270531589	270586364
AGE120	1	1:270556320	270556320	1.46204e-13	FUBP3	upstream	96130	270652450	270702918
AGE120	1	1:270556320	270556320	1.46204e-13	PRDM12	upstream	167361	270723681	270739468
AGE120	1	1:270556320	270556320	1.46204e-13	EXOSC2	upstream	192217	270748537	270758111
AGE120	1	1:270556320	270556320	1.46204e-13	ABL1	upstream	205348	270761668	270906708
AGE120	1	1:270556320	270556320	1.46204e-13	QRFP	upstream	355558	270911878	270912282
AGE120	1	1:270556320	270556320	1.46204e-13	FIBCD1	upstream	361931	270918251	270956347
AGE120	1	1:270556320	270556320	1.46204e-13	LAMC3	upstream	448113	271004433	271071223
AGE120	1	1:270556372	270556372	2.10463e-13	USP20	downstream	469592	269995520	270086780
AGE120	1	1:270556372	270556372	2.10463e-13	FNBP1	downstream	376184	270042369	270180188
AGE120	1	1:270556372	270556372	2.10463e-13	GPR107	downstream	300877	270190508	270255495
AGE120	1	1:270556372	270556372	2.10463e-13	NCS1	downstream	221465	270274562	270334907
AGE120	1	1:270556372	270556372	2.10463e-13	HMCN2	downstream	33110	270363978	270523262
AGE120	1	1:270556372	270556372	2.10463e-13	ASS1	gene_body	0	270531589	270586364
AGE120	1	1:270556372	270556372	2.10463e-13	FUBP3	upstream	96078	270652450	270702918
AGE120	1	1:270556372	270556372	2.10463e-13	PRDM12	upstream	167309	270723681	270739468
AGE120	1	1:270556372	270556372	2.10463e-13	EXOSC2	upstream	192165	270748537	270758111
AGE120	1	1:270556372	270556372	2.10463e-13	ABL1	upstream	205296	270761668	270906708
AGE120	1	1:270556372	270556372	2.10463e-13	QRFP	upstream	355506	270911878	270912282
AGE120	1	1:270556372	270556372	2.10463e-13	FIBCD1	upstream	361879	270918251	270956347
AGE120	1	1:270556372	270556372	2.10463e-13	LAMC3	upstream	448061	271004433	271071223
AGE120	1	1:270556662	270556662	7.42253e-13	USP20	downstream	469882	269995520	270086780
AGE120	1	1:270556662	270556662	7.42253e-13	FNBP1	downstream	376474	270042369	270180188
AGE120	1	1:270556662	270556662	7.42253e-13	GPR107	downstream	301167	270190508	270255495
AGE120	1	1:270556662	270556662	7.42253e-13	NCS1	downstream	221755	270274562	270334907
AGE120	1	1:270556662	270556662	7.42253e-13	HMCN2	downstream	33400	270363978	270523262
AGE120	1	1:270556662	270556662	7.42253e-13	ASS1	gene_body	0	270531589	270586364
AGE120	1	1:270556662	270556662	7.42253e-13	FUBP3	upstream	95788	270652450	270702918
AGE120	1	1:270556662	270556662	7.42253e-13	PRDM12	upstream	167019	270723681	270739468
AGE120	1	1:270556662	270556662	7.42253e-13	EXOSC2	upstream	191875	270748537	270758111
AGE120	1	1:270556662	270556662	7.42253e-13	ABL1	upstream	205006	270761668	270906708
AGE120	1	1:270556662	270556662	7.42253e-13	QRFP	upstream	355216	270911878	270912282
AGE120	1	1:270556662	270556662	7.42253e-13	FIBCD1	upstream	361589	270918251	270956347
AGE120	1	1:270556662	270556662	7.42253e-13	LAMC3	upstream	447771	271004433	271071223
AGE120	1	1:270557064	270557064	1.59053e-13	USP20	downstream	470284	269995520	270086780
AGE120	1	1:270557064	270557064	1.59053e-13	FNBP1	downstream	376876	270042369	270180188
AGE120	1	1:270557064	270557064	1.59053e-13	GPR107	downstream	301569	270190508	270255495
AGE120	1	1:270557064	270557064	1.59053e-13	NCS1	downstream	222157	270274562	270334907
AGE120	1	1:270557064	270557064	1.59053e-13	HMCN2	downstream	33802	270363978	270523262
AGE120	1	1:270557064	270557064	1.59053e-13	ASS1	gene_body	0	270531589	270586364
AGE120	1	1:270557064	270557064	1.59053e-13	FUBP3	upstream	95386	270652450	270702918
AGE120	1	1:270557064	270557064	1.59053e-13	PRDM12	upstream	166617	270723681	270739468
AGE120	1	1:270557064	270557064	1.59053e-13	EXOSC2	upstream	191473	270748537	270758111
AGE120	1	1:270557064	270557064	1.59053e-13	ABL1	upstream	204604	270761668	270906708
AGE120	1	1:270557064	270557064	1.59053e-13	QRFP	upstream	354814	270911878	270912282
AGE120	1	1:270557064	270557064	1.59053e-13	FIBCD1	upstream	361187	270918251	270956347
AGE120	1	1:270557064	270557064	1.59053e-13	LAMC3	upstream	447369	271004433	271071223
AGE120	1	1:270557065	270557065	1.10139e-13	USP20	downstream	470285	269995520	270086780
AGE120	1	1:270557065	270557065	1.10139e-13	FNBP1	downstream	376877	270042369	270180188
AGE120	1	1:270557065	270557065	1.10139e-13	GPR107	downstream	301570	270190508	270255495
AGE120	1	1:270557065	270557065	1.10139e-13	NCS1	downstream	222158	270274562	270334907
AGE120	1	1:270557065	270557065	1.10139e-13	HMCN2	downstream	33803	270363978	270523262
AGE120	1	1:270557065	270557065	1.10139e-13	ASS1	gene_body	0	270531589	270586364
AGE120	1	1:270557065	270557065	1.10139e-13	FUBP3	upstream	95385	270652450	270702918
AGE120	1	1:270557065	270557065	1.10139e-13	PRDM12	upstream	166616	270723681	270739468
AGE120	1	1:270557065	270557065	1.10139e-13	EXOSC2	upstream	191472	270748537	270758111
AGE120	1	1:270557065	270557065	1.10139e-13	ABL1	upstream	204603	270761668	270906708
AGE120	1	1:270557065	270557065	1.10139e-13	QRFP	upstream	354813	270911878	270912282
AGE120	1	1:270557065	270557065	1.10139e-13	FIBCD1	upstream	361186	270918251	270956347
AGE120	1	1:270557065	270557065	1.10139e-13	LAMC3	upstream	447368	271004433	271071223
AGE120	1	1:270557076	270557076	1.10139e-13	USP20	downstream	470296	269995520	270086780
AGE120	1	1:270557076	270557076	1.10139e-13	FNBP1	downstream	376888	270042369	270180188
AGE120	1	1:270557076	270557076	1.10139e-13	GPR107	downstream	301581	270190508	270255495
AGE120	1	1:270557076	270557076	1.10139e-13	NCS1	downstream	222169	270274562	270334907
AGE120	1	1:270557076	270557076	1.10139e-13	HMCN2	downstream	33814	270363978	270523262
AGE120	1	1:270557076	270557076	1.10139e-13	ASS1	gene_body	0	270531589	270586364
AGE120	1	1:270557076	270557076	1.10139e-13	FUBP3	upstream	95374	270652450	270702918
AGE120	1	1:270557076	270557076	1.10139e-13	PRDM12	upstream	166605	270723681	270739468
AGE120	1	1:270557076	270557076	1.10139e-13	EXOSC2	upstream	191461	270748537	270758111
AGE120	1	1:270557076	270557076	1.10139e-13	ABL1	upstream	204592	270761668	270906708
AGE120	1	1:270557076	270557076	1.10139e-13	QRFP	upstream	354802	270911878	270912282
AGE120	1	1:270557076	270557076	1.10139e-13	FIBCD1	upstream	361175	270918251	270956347
AGE120	1	1:270557076	270557076	1.10139e-13	LAMC3	upstream	447357	271004433	271071223
AGE120	1	1:270557279	270557279	2.32666e-13	USP20	downstream	470499	269995520	270086780
AGE120	1	1:270557279	270557279	2.32666e-13	FNBP1	downstream	377091	270042369	270180188
AGE120	1	1:270557279	270557279	2.32666e-13	GPR107	downstream	301784	270190508	270255495
AGE120	1	1:270557279	270557279	2.32666e-13	NCS1	downstream	222372	270274562	270334907
AGE120	1	1:270557279	270557279	2.32666e-13	HMCN2	downstream	34017	270363978	270523262
AGE120	1	1:270557279	270557279	2.32666e-13	ASS1	gene_body	0	270531589	270586364
AGE120	1	1:270557279	270557279	2.32666e-13	FUBP3	upstream	95171	270652450	270702918
AGE120	1	1:270557279	270557279	2.32666e-13	PRDM12	upstream	166402	270723681	270739468
AGE120	1	1:270557279	270557279	2.32666e-13	EXOSC2	upstream	191258	270748537	270758111
AGE120	1	1:270557279	270557279	2.32666e-13	ABL1	upstream	204389	270761668	270906708
AGE120	1	1:270557279	270557279	2.32666e-13	QRFP	upstream	354599	270911878	270912282
AGE120	1	1:270557279	270557279	2.32666e-13	FIBCD1	upstream	360972	270918251	270956347
AGE120	1	1:270557279	270557279	2.32666e-13	LAMC3	upstream	447154	271004433	271071223
AGE120	1	1:270557556	270557556	1.01221e-13	USP20	downstream	470776	269995520	270086780
AGE120	1	1:270557556	270557556	1.01221e-13	FNBP1	downstream	377368	270042369	270180188
AGE120	1	1:270557556	270557556	1.01221e-13	GPR107	downstream	302061	270190508	270255495
AGE120	1	1:270557556	270557556	1.01221e-13	NCS1	downstream	222649	270274562	270334907
AGE120	1	1:270557556	270557556	1.01221e-13	HMCN2	downstream	34294	270363978	270523262
AGE120	1	1:270557556	270557556	1.01221e-13	ASS1	gene_body	0	270531589	270586364
AGE120	1	1:270557556	270557556	1.01221e-13	FUBP3	upstream	94894	270652450	270702918
AGE120	1	1:270557556	270557556	1.01221e-13	PRDM12	upstream	166125	270723681	270739468
AGE120	1	1:270557556	270557556	1.01221e-13	EXOSC2	upstream	190981	270748537	270758111
AGE120	1	1:270557556	270557556	1.01221e-13	ABL1	upstream	204112	270761668	270906708
AGE120	1	1:270557556	270557556	1.01221e-13	QRFP	upstream	354322	270911878	270912282
AGE120	1	1:270557556	270557556	1.01221e-13	FIBCD1	upstream	360695	270918251	270956347
AGE120	1	1:270557556	270557556	1.01221e-13	LAMC3	upstream	446877	271004433	271071223
AGE120	1	1:270557866	270557866	3.02672e-12	USP20	downstream	471086	269995520	270086780
AGE120	1	1:270557866	270557866	3.02672e-12	FNBP1	downstream	377678	270042369	270180188
AGE120	1	1:270557866	270557866	3.02672e-12	GPR107	downstream	302371	270190508	270255495
AGE120	1	1:270557866	270557866	3.02672e-12	NCS1	downstream	222959	270274562	270334907
AGE120	1	1:270557866	270557866	3.02672e-12	HMCN2	downstream	34604	270363978	270523262
AGE120	1	1:270557866	270557866	3.02672e-12	ASS1	gene_body	0	270531589	270586364
AGE120	1	1:270557866	270557866	3.02672e-12	FUBP3	upstream	94584	270652450	270702918
AGE120	1	1:270557866	270557866	3.02672e-12	PRDM12	upstream	165815	270723681	270739468
AGE120	1	1:270557866	270557866	3.02672e-12	EXOSC2	upstream	190671	270748537	270758111
AGE120	1	1:270557866	270557866	3.02672e-12	ABL1	upstream	203802	270761668	270906708
AGE120	1	1:270557866	270557866	3.02672e-12	QRFP	upstream	354012	270911878	270912282
AGE120	1	1:270557866	270557866	3.02672e-12	FIBCD1	upstream	360385	270918251	270956347
AGE120	1	1:270557866	270557866	3.02672e-12	LAMC3	upstream	446567	271004433	271071223
AGE120	1	1:270558565	270558565	1.57667e-13	USP20	downstream	471785	269995520	270086780
AGE120	1	1:270558565	270558565	1.57667e-13	FNBP1	downstream	378377	270042369	270180188
AGE120	1	1:270558565	270558565	1.57667e-13	GPR107	downstream	303070	270190508	270255495
AGE120	1	1:270558565	270558565	1.57667e-13	NCS1	downstream	223658	270274562	270334907
AGE120	1	1:270558565	270558565	1.57667e-13	HMCN2	downstream	35303	270363978	270523262
AGE120	1	1:270558565	270558565	1.57667e-13	ASS1	gene_body	0	270531589	270586364
AGE120	1	1:270558565	270558565	1.57667e-13	FUBP3	upstream	93885	270652450	270702918
AGE120	1	1:270558565	270558565	1.57667e-13	PRDM12	upstream	165116	270723681	270739468
AGE120	1	1:270558565	270558565	1.57667e-13	EXOSC2	upstream	189972	270748537	270758111
AGE120	1	1:270558565	270558565	1.57667e-13	ABL1	upstream	203103	270761668	270906708
AGE120	1	1:270558565	270558565	1.57667e-13	QRFP	upstream	353313	270911878	270912282
AGE120	1	1:270558565	270558565	1.57667e-13	FIBCD1	upstream	359686	270918251	270956347
AGE120	1	1:270558565	270558565	1.57667e-13	LAMC3	upstream	445868	271004433	271071223
AGE120	1	1:270558614	270558614	1.57667e-13	USP20	downstream	471834	269995520	270086780
AGE120	1	1:270558614	270558614	1.57667e-13	FNBP1	downstream	378426	270042369	270180188
AGE120	1	1:270558614	270558614	1.57667e-13	GPR107	downstream	303119	270190508	270255495
AGE120	1	1:270558614	270558614	1.57667e-13	NCS1	downstream	223707	270274562	270334907
AGE120	1	1:270558614	270558614	1.57667e-13	HMCN2	downstream	35352	270363978	270523262
AGE120	1	1:270558614	270558614	1.57667e-13	ASS1	gene_body	0	270531589	270586364
AGE120	1	1:270558614	270558614	1.57667e-13	FUBP3	upstream	93836	270652450	270702918
AGE120	1	1:270558614	270558614	1.57667e-13	PRDM12	upstream	165067	270723681	270739468
AGE120	1	1:270558614	270558614	1.57667e-13	EXOSC2	upstream	189923	270748537	270758111
AGE120	1	1:270558614	270558614	1.57667e-13	ABL1	upstream	203054	270761668	270906708
AGE120	1	1:270558614	270558614	1.57667e-13	QRFP	upstream	353264	270911878	270912282
AGE120	1	1:270558614	270558614	1.57667e-13	FIBCD1	upstream	359637	270918251	270956347
AGE120	1	1:270558614	270558614	1.57667e-13	LAMC3	upstream	445819	271004433	271071223
AGE120	1	1:270558644	270558644	1.71525e-13	USP20	downstream	471864	269995520	270086780
AGE120	1	1:270558644	270558644	1.71525e-13	FNBP1	downstream	378456	270042369	270180188
AGE120	1	1:270558644	270558644	1.71525e-13	GPR107	downstream	303149	270190508	270255495
AGE120	1	1:270558644	270558644	1.71525e-13	NCS1	downstream	223737	270274562	270334907
AGE120	1	1:270558644	270558644	1.71525e-13	HMCN2	downstream	35382	270363978	270523262
AGE120	1	1:270558644	270558644	1.71525e-13	ASS1	gene_body	0	270531589	270586364
AGE120	1	1:270558644	270558644	1.71525e-13	FUBP3	upstream	93806	270652450	270702918
AGE120	1	1:270558644	270558644	1.71525e-13	PRDM12	upstream	165037	270723681	270739468
AGE120	1	1:270558644	270558644	1.71525e-13	EXOSC2	upstream	189893	270748537	270758111
AGE120	1	1:270558644	270558644	1.71525e-13	ABL1	upstream	203024	270761668	270906708
AGE120	1	1:270558644	270558644	1.71525e-13	QRFP	upstream	353234	270911878	270912282
AGE120	1	1:270558644	270558644	1.71525e-13	FIBCD1	upstream	359607	270918251	270956347
AGE120	1	1:270558644	270558644	1.71525e-13	LAMC3	upstream	445789	271004433	271071223
AGE120	1	1:270558649	270558649	1.71525e-13	USP20	downstream	471869	269995520	270086780
AGE120	1	1:270558649	270558649	1.71525e-13	FNBP1	downstream	378461	270042369	270180188
AGE120	1	1:270558649	270558649	1.71525e-13	GPR107	downstream	303154	270190508	270255495
AGE120	1	1:270558649	270558649	1.71525e-13	NCS1	downstream	223742	270274562	270334907
AGE120	1	1:270558649	270558649	1.71525e-13	HMCN2	downstream	35387	270363978	270523262
AGE120	1	1:270558649	270558649	1.71525e-13	ASS1	gene_body	0	270531589	270586364
AGE120	1	1:270558649	270558649	1.71525e-13	FUBP3	upstream	93801	270652450	270702918
AGE120	1	1:270558649	270558649	1.71525e-13	PRDM12	upstream	165032	270723681	270739468
AGE120	1	1:270558649	270558649	1.71525e-13	EXOSC2	upstream	189888	270748537	270758111
AGE120	1	1:270558649	270558649	1.71525e-13	ABL1	upstream	203019	270761668	270906708
AGE120	1	1:270558649	270558649	1.71525e-13	QRFP	upstream	353229	270911878	270912282
AGE120	1	1:270558649	270558649	1.71525e-13	FIBCD1	upstream	359602	270918251	270956347
AGE120	1	1:270558649	270558649	1.71525e-13	LAMC3	upstream	445784	271004433	271071223
AGE120	1	1:270558670	270558670	1.71525e-13	USP20	downstream	471890	269995520	270086780
AGE120	1	1:270558670	270558670	1.71525e-13	FNBP1	downstream	378482	270042369	270180188
AGE120	1	1:270558670	270558670	1.71525e-13	GPR107	downstream	303175	270190508	270255495
AGE120	1	1:270558670	270558670	1.71525e-13	NCS1	downstream	223763	270274562	270334907
AGE120	1	1:270558670	270558670	1.71525e-13	HMCN2	downstream	35408	270363978	270523262
AGE120	1	1:270558670	270558670	1.71525e-13	ASS1	gene_body	0	270531589	270586364
AGE120	1	1:270558670	270558670	1.71525e-13	FUBP3	upstream	93780	270652450	270702918
AGE120	1	1:270558670	270558670	1.71525e-13	PRDM12	upstream	165011	270723681	270739468
AGE120	1	1:270558670	270558670	1.71525e-13	EXOSC2	upstream	189867	270748537	270758111
AGE120	1	1:270558670	270558670	1.71525e-13	ABL1	upstream	202998	270761668	270906708
AGE120	1	1:270558670	270558670	1.71525e-13	QRFP	upstream	353208	270911878	270912282
AGE120	1	1:270558670	270558670	1.71525e-13	FIBCD1	upstream	359581	270918251	270956347
AGE120	1	1:270558670	270558670	1.71525e-13	LAMC3	upstream	445763	271004433	271071223
AGE120	1	1:270558687	270558687	1.97542e-13	USP20	downstream	471907	269995520	270086780
AGE120	1	1:270558687	270558687	1.97542e-13	FNBP1	downstream	378499	270042369	270180188
AGE120	1	1:270558687	270558687	1.97542e-13	GPR107	downstream	303192	270190508	270255495
AGE120	1	1:270558687	270558687	1.97542e-13	NCS1	downstream	223780	270274562	270334907
AGE120	1	1:270558687	270558687	1.97542e-13	HMCN2	downstream	35425	270363978	270523262
AGE120	1	1:270558687	270558687	1.97542e-13	ASS1	gene_body	0	270531589	270586364
AGE120	1	1:270558687	270558687	1.97542e-13	FUBP3	upstream	93763	270652450	270702918
AGE120	1	1:270558687	270558687	1.97542e-13	PRDM12	upstream	164994	270723681	270739468
AGE120	1	1:270558687	270558687	1.97542e-13	EXOSC2	upstream	189850	270748537	270758111
AGE120	1	1:270558687	270558687	1.97542e-13	ABL1	upstream	202981	270761668	270906708
AGE120	1	1:270558687	270558687	1.97542e-13	QRFP	upstream	353191	270911878	270912282
AGE120	1	1:270558687	270558687	1.97542e-13	FIBCD1	upstream	359564	270918251	270956347
AGE120	1	1:270558687	270558687	1.97542e-13	LAMC3	upstream	445746	271004433	271071223
AGE120	1	1:270558698	270558698	1.97542e-13	USP20	downstream	471918	269995520	270086780
AGE120	1	1:270558698	270558698	1.97542e-13	FNBP1	downstream	378510	270042369	270180188
AGE120	1	1:270558698	270558698	1.97542e-13	GPR107	downstream	303203	270190508	270255495
AGE120	1	1:270558698	270558698	1.97542e-13	NCS1	downstream	223791	270274562	270334907
AGE120	1	1:270558698	270558698	1.97542e-13	HMCN2	downstream	35436	270363978	270523262
AGE120	1	1:270558698	270558698	1.97542e-13	ASS1	gene_body	0	270531589	270586364
AGE120	1	1:270558698	270558698	1.97542e-13	FUBP3	upstream	93752	270652450	270702918
AGE120	1	1:270558698	270558698	1.97542e-13	PRDM12	upstream	164983	270723681	270739468
AGE120	1	1:270558698	270558698	1.97542e-13	EXOSC2	upstream	189839	270748537	270758111
AGE120	1	1:270558698	270558698	1.97542e-13	ABL1	upstream	202970	270761668	270906708
AGE120	1	1:270558698	270558698	1.97542e-13	QRFP	upstream	353180	270911878	270912282
AGE120	1	1:270558698	270558698	1.97542e-13	FIBCD1	upstream	359553	270918251	270956347
AGE120	1	1:270558698	270558698	1.97542e-13	LAMC3	upstream	445735	271004433	271071223
AGE120	1	1:270558715	270558715	1.97542e-13	USP20	downstream	471935	269995520	270086780
AGE120	1	1:270558715	270558715	1.97542e-13	FNBP1	downstream	378527	270042369	270180188
AGE120	1	1:270558715	270558715	1.97542e-13	GPR107	downstream	303220	270190508	270255495
AGE120	1	1:270558715	270558715	1.97542e-13	NCS1	downstream	223808	270274562	270334907
AGE120	1	1:270558715	270558715	1.97542e-13	HMCN2	downstream	35453	270363978	270523262
AGE120	1	1:270558715	270558715	1.97542e-13	ASS1	gene_body	0	270531589	270586364
AGE120	1	1:270558715	270558715	1.97542e-13	FUBP3	upstream	93735	270652450	270702918
AGE120	1	1:270558715	270558715	1.97542e-13	PRDM12	upstream	164966	270723681	270739468
AGE120	1	1:270558715	270558715	1.97542e-13	EXOSC2	upstream	189822	270748537	270758111
AGE120	1	1:270558715	270558715	1.97542e-13	ABL1	upstream	202953	270761668	270906708
AGE120	1	1:270558715	270558715	1.97542e-13	QRFP	upstream	353163	270911878	270912282
AGE120	1	1:270558715	270558715	1.97542e-13	FIBCD1	upstream	359536	270918251	270956347
AGE120	1	1:270558715	270558715	1.97542e-13	LAMC3	upstream	445718	271004433	271071223
AGE120	1	1:270558723	270558723	1.97542e-13	USP20	downstream	471943	269995520	270086780
AGE120	1	1:270558723	270558723	1.97542e-13	FNBP1	downstream	378535	270042369	270180188
AGE120	1	1:270558723	270558723	1.97542e-13	GPR107	downstream	303228	270190508	270255495
AGE120	1	1:270558723	270558723	1.97542e-13	NCS1	downstream	223816	270274562	270334907
AGE120	1	1:270558723	270558723	1.97542e-13	HMCN2	downstream	35461	270363978	270523262
AGE120	1	1:270558723	270558723	1.97542e-13	ASS1	gene_body	0	270531589	270586364
AGE120	1	1:270558723	270558723	1.97542e-13	FUBP3	upstream	93727	270652450	270702918
AGE120	1	1:270558723	270558723	1.97542e-13	PRDM12	upstream	164958	270723681	270739468
AGE120	1	1:270558723	270558723	1.97542e-13	EXOSC2	upstream	189814	270748537	270758111
AGE120	1	1:270558723	270558723	1.97542e-13	ABL1	upstream	202945	270761668	270906708
AGE120	1	1:270558723	270558723	1.97542e-13	QRFP	upstream	353155	270911878	270912282
AGE120	1	1:270558723	270558723	1.97542e-13	FIBCD1	upstream	359528	270918251	270956347
AGE120	1	1:270558723	270558723	1.97542e-13	LAMC3	upstream	445710	271004433	271071223
AGE120	1	1:270558744	270558744	1.97542e-13	USP20	downstream	471964	269995520	270086780
AGE120	1	1:270558744	270558744	1.97542e-13	FNBP1	downstream	378556	270042369	270180188
AGE120	1	1:270558744	270558744	1.97542e-13	GPR107	downstream	303249	270190508	270255495
AGE120	1	1:270558744	270558744	1.97542e-13	NCS1	downstream	223837	270274562	270334907
AGE120	1	1:270558744	270558744	1.97542e-13	HMCN2	downstream	35482	270363978	270523262
AGE120	1	1:270558744	270558744	1.97542e-13	ASS1	gene_body	0	270531589	270586364
AGE120	1	1:270558744	270558744	1.97542e-13	FUBP3	upstream	93706	270652450	270702918
AGE120	1	1:270558744	270558744	1.97542e-13	PRDM12	upstream	164937	270723681	270739468
AGE120	1	1:270558744	270558744	1.97542e-13	EXOSC2	upstream	189793	270748537	270758111
AGE120	1	1:270558744	270558744	1.97542e-13	ABL1	upstream	202924	270761668	270906708
AGE120	1	1:270558744	270558744	1.97542e-13	QRFP	upstream	353134	270911878	270912282
AGE120	1	1:270558744	270558744	1.97542e-13	FIBCD1	upstream	359507	270918251	270956347
AGE120	1	1:270558744	270558744	1.97542e-13	LAMC3	upstream	445689	271004433	271071223
AGE120	1	1:270558773	270558773	1.81609e-13	USP20	downstream	471993	269995520	270086780
AGE120	1	1:270558773	270558773	1.81609e-13	FNBP1	downstream	378585	270042369	270180188
AGE120	1	1:270558773	270558773	1.81609e-13	GPR107	downstream	303278	270190508	270255495
AGE120	1	1:270558773	270558773	1.81609e-13	NCS1	downstream	223866	270274562	270334907
AGE120	1	1:270558773	270558773	1.81609e-13	HMCN2	downstream	35511	270363978	270523262
AGE120	1	1:270558773	270558773	1.81609e-13	ASS1	gene_body	0	270531589	270586364
AGE120	1	1:270558773	270558773	1.81609e-13	FUBP3	upstream	93677	270652450	270702918
AGE120	1	1:270558773	270558773	1.81609e-13	PRDM12	upstream	164908	270723681	270739468
AGE120	1	1:270558773	270558773	1.81609e-13	EXOSC2	upstream	189764	270748537	270758111
AGE120	1	1:270558773	270558773	1.81609e-13	ABL1	upstream	202895	270761668	270906708
AGE120	1	1:270558773	270558773	1.81609e-13	QRFP	upstream	353105	270911878	270912282
AGE120	1	1:270558773	270558773	1.81609e-13	FIBCD1	upstream	359478	270918251	270956347
AGE120	1	1:270558773	270558773	1.81609e-13	LAMC3	upstream	445660	271004433	271071223
AGE120	1	1:270558864	270558864	1.81609e-13	USP20	downstream	472084	269995520	270086780
AGE120	1	1:270558864	270558864	1.81609e-13	FNBP1	downstream	378676	270042369	270180188
AGE120	1	1:270558864	270558864	1.81609e-13	GPR107	downstream	303369	270190508	270255495
AGE120	1	1:270558864	270558864	1.81609e-13	NCS1	downstream	223957	270274562	270334907
AGE120	1	1:270558864	270558864	1.81609e-13	HMCN2	downstream	35602	270363978	270523262
AGE120	1	1:270558864	270558864	1.81609e-13	ASS1	gene_body	0	270531589	270586364
AGE120	1	1:270558864	270558864	1.81609e-13	FUBP3	upstream	93586	270652450	270702918
AGE120	1	1:270558864	270558864	1.81609e-13	PRDM12	upstream	164817	270723681	270739468
AGE120	1	1:270558864	270558864	1.81609e-13	EXOSC2	upstream	189673	270748537	270758111
AGE120	1	1:270558864	270558864	1.81609e-13	ABL1	upstream	202804	270761668	270906708
AGE120	1	1:270558864	270558864	1.81609e-13	QRFP	upstream	353014	270911878	270912282
AGE120	1	1:270558864	270558864	1.81609e-13	FIBCD1	upstream	359387	270918251	270956347
AGE120	1	1:270558864	270558864	1.81609e-13	LAMC3	upstream	445569	271004433	271071223
AGE120	1	1:270558880	270558880	1.81609e-13	USP20	downstream	472100	269995520	270086780
AGE120	1	1:270558880	270558880	1.81609e-13	FNBP1	downstream	378692	270042369	270180188
AGE120	1	1:270558880	270558880	1.81609e-13	GPR107	downstream	303385	270190508	270255495
AGE120	1	1:270558880	270558880	1.81609e-13	NCS1	downstream	223973	270274562	270334907
AGE120	1	1:270558880	270558880	1.81609e-13	HMCN2	downstream	35618	270363978	270523262
AGE120	1	1:270558880	270558880	1.81609e-13	ASS1	gene_body	0	270531589	270586364
AGE120	1	1:270558880	270558880	1.81609e-13	FUBP3	upstream	93570	270652450	270702918
AGE120	1	1:270558880	270558880	1.81609e-13	PRDM12	upstream	164801	270723681	270739468
AGE120	1	1:270558880	270558880	1.81609e-13	EXOSC2	upstream	189657	270748537	270758111
AGE120	1	1:270558880	270558880	1.81609e-13	ABL1	upstream	202788	270761668	270906708
AGE120	1	1:270558880	270558880	1.81609e-13	QRFP	upstream	352998	270911878	270912282
AGE120	1	1:270558880	270558880	1.81609e-13	FIBCD1	upstream	359371	270918251	270956347
AGE120	1	1:270558880	270558880	1.81609e-13	LAMC3	upstream	445553	271004433	271071223
AGE120	1	1:270559019	270559019	1.57667e-13	USP20	downstream	472239	269995520	270086780
AGE120	1	1:270559019	270559019	1.57667e-13	FNBP1	downstream	378831	270042369	270180188
AGE120	1	1:270559019	270559019	1.57667e-13	GPR107	downstream	303524	270190508	270255495
AGE120	1	1:270559019	270559019	1.57667e-13	NCS1	downstream	224112	270274562	270334907
AGE120	1	1:270559019	270559019	1.57667e-13	HMCN2	downstream	35757	270363978	270523262
AGE120	1	1:270559019	270559019	1.57667e-13	ASS1	gene_body	0	270531589	270586364
AGE120	1	1:270559019	270559019	1.57667e-13	FUBP3	upstream	93431	270652450	270702918
AGE120	1	1:270559019	270559019	1.57667e-13	PRDM12	upstream	164662	270723681	270739468
AGE120	1	1:270559019	270559019	1.57667e-13	EXOSC2	upstream	189518	270748537	270758111
AGE120	1	1:270559019	270559019	1.57667e-13	ABL1	upstream	202649	270761668	270906708
AGE120	1	1:270559019	270559019	1.57667e-13	QRFP	upstream	352859	270911878	270912282
AGE120	1	1:270559019	270559019	1.57667e-13	FIBCD1	upstream	359232	270918251	270956347
AGE120	1	1:270559019	270559019	1.57667e-13	LAMC3	upstream	445414	271004433	271071223
AGE120	1	1:270559107	270559107	1.57667e-13	USP20	downstream	472327	269995520	270086780
AGE120	1	1:270559107	270559107	1.57667e-13	FNBP1	downstream	378919	270042369	270180188
AGE120	1	1:270559107	270559107	1.57667e-13	GPR107	downstream	303612	270190508	270255495
AGE120	1	1:270559107	270559107	1.57667e-13	NCS1	downstream	224200	270274562	270334907
AGE120	1	1:270559107	270559107	1.57667e-13	HMCN2	downstream	35845	270363978	270523262
AGE120	1	1:270559107	270559107	1.57667e-13	ASS1	gene_body	0	270531589	270586364
AGE120	1	1:270559107	270559107	1.57667e-13	FUBP3	upstream	93343	270652450	270702918
AGE120	1	1:270559107	270559107	1.57667e-13	PRDM12	upstream	164574	270723681	270739468
AGE120	1	1:270559107	270559107	1.57667e-13	EXOSC2	upstream	189430	270748537	270758111
AGE120	1	1:270559107	270559107	1.57667e-13	ABL1	upstream	202561	270761668	270906708
AGE120	1	1:270559107	270559107	1.57667e-13	QRFP	upstream	352771	270911878	270912282
AGE120	1	1:270559107	270559107	1.57667e-13	FIBCD1	upstream	359144	270918251	270956347
AGE120	1	1:270559107	270559107	1.57667e-13	LAMC3	upstream	445326	271004433	271071223
AGE120	1	1:270559141	270559141	1.57667e-13	USP20	downstream	472361	269995520	270086780
AGE120	1	1:270559141	270559141	1.57667e-13	FNBP1	downstream	378953	270042369	270180188
AGE120	1	1:270559141	270559141	1.57667e-13	GPR107	downstream	303646	270190508	270255495
AGE120	1	1:270559141	270559141	1.57667e-13	NCS1	downstream	224234	270274562	270334907
AGE120	1	1:270559141	270559141	1.57667e-13	HMCN2	downstream	35879	270363978	270523262
AGE120	1	1:270559141	270559141	1.57667e-13	ASS1	gene_body	0	270531589	270586364
AGE120	1	1:270559141	270559141	1.57667e-13	FUBP3	upstream	93309	270652450	270702918
AGE120	1	1:270559141	270559141	1.57667e-13	PRDM12	upstream	164540	270723681	270739468
AGE120	1	1:270559141	270559141	1.57667e-13	EXOSC2	upstream	189396	270748537	270758111
AGE120	1	1:270559141	270559141	1.57667e-13	ABL1	upstream	202527	270761668	270906708
AGE120	1	1:270559141	270559141	1.57667e-13	QRFP	upstream	352737	270911878	270912282
AGE120	1	1:270559141	270559141	1.57667e-13	FIBCD1	upstream	359110	270918251	270956347
AGE120	1	1:270559141	270559141	1.57667e-13	LAMC3	upstream	445292	271004433	271071223
AGE120	1	1:270559151	270559151	1.57667e-13	USP20	downstream	472371	269995520	270086780
AGE120	1	1:270559151	270559151	1.57667e-13	FNBP1	downstream	378963	270042369	270180188
AGE120	1	1:270559151	270559151	1.57667e-13	GPR107	downstream	303656	270190508	270255495
AGE120	1	1:270559151	270559151	1.57667e-13	NCS1	downstream	224244	270274562	270334907
AGE120	1	1:270559151	270559151	1.57667e-13	HMCN2	downstream	35889	270363978	270523262
AGE120	1	1:270559151	270559151	1.57667e-13	ASS1	gene_body	0	270531589	270586364
AGE120	1	1:270559151	270559151	1.57667e-13	FUBP3	upstream	93299	270652450	270702918
AGE120	1	1:270559151	270559151	1.57667e-13	PRDM12	upstream	164530	270723681	270739468
AGE120	1	1:270559151	270559151	1.57667e-13	EXOSC2	upstream	189386	270748537	270758111
AGE120	1	1:270559151	270559151	1.57667e-13	ABL1	upstream	202517	270761668	270906708
AGE120	1	1:270559151	270559151	1.57667e-13	QRFP	upstream	352727	270911878	270912282
AGE120	1	1:270559151	270559151	1.57667e-13	FIBCD1	upstream	359100	270918251	270956347
AGE120	1	1:270559151	270559151	1.57667e-13	LAMC3	upstream	445282	271004433	271071223
AGE120	1	1:270559316	270559316	1.81609e-13	USP20	downstream	472536	269995520	270086780
AGE120	1	1:270559316	270559316	1.81609e-13	FNBP1	downstream	379128	270042369	270180188
AGE120	1	1:270559316	270559316	1.81609e-13	GPR107	downstream	303821	270190508	270255495
AGE120	1	1:270559316	270559316	1.81609e-13	NCS1	downstream	224409	270274562	270334907
AGE120	1	1:270559316	270559316	1.81609e-13	HMCN2	downstream	36054	270363978	270523262
AGE120	1	1:270559316	270559316	1.81609e-13	ASS1	gene_body	0	270531589	270586364
AGE120	1	1:270559316	270559316	1.81609e-13	FUBP3	upstream	93134	270652450	270702918
AGE120	1	1:270559316	270559316	1.81609e-13	PRDM12	upstream	164365	270723681	270739468
AGE120	1	1:270559316	270559316	1.81609e-13	EXOSC2	upstream	189221	270748537	270758111
AGE120	1	1:270559316	270559316	1.81609e-13	ABL1	upstream	202352	270761668	270906708
AGE120	1	1:270559316	270559316	1.81609e-13	QRFP	upstream	352562	270911878	270912282
AGE120	1	1:270559316	270559316	1.81609e-13	FIBCD1	upstream	358935	270918251	270956347
AGE120	1	1:270559316	270559316	1.81609e-13	LAMC3	upstream	445117	271004433	271071223
AGE120	1	1:270559326	270559326	1.81609e-13	USP20	downstream	472546	269995520	270086780
AGE120	1	1:270559326	270559326	1.81609e-13	FNBP1	downstream	379138	270042369	270180188
AGE120	1	1:270559326	270559326	1.81609e-13	GPR107	downstream	303831	270190508	270255495
AGE120	1	1:270559326	270559326	1.81609e-13	NCS1	downstream	224419	270274562	270334907
AGE120	1	1:270559326	270559326	1.81609e-13	HMCN2	downstream	36064	270363978	270523262
AGE120	1	1:270559326	270559326	1.81609e-13	ASS1	gene_body	0	270531589	270586364
AGE120	1	1:270559326	270559326	1.81609e-13	FUBP3	upstream	93124	270652450	270702918
AGE120	1	1:270559326	270559326	1.81609e-13	PRDM12	upstream	164355	270723681	270739468
AGE120	1	1:270559326	270559326	1.81609e-13	EXOSC2	upstream	189211	270748537	270758111
AGE120	1	1:270559326	270559326	1.81609e-13	ABL1	upstream	202342	270761668	270906708
AGE120	1	1:270559326	270559326	1.81609e-13	QRFP	upstream	352552	270911878	270912282
AGE120	1	1:270559326	270559326	1.81609e-13	FIBCD1	upstream	358925	270918251	270956347
AGE120	1	1:270559326	270559326	1.81609e-13	LAMC3	upstream	445107	271004433	271071223
AGE120	1	1:270559337	270559337	1.81609e-13	USP20	downstream	472557	269995520	270086780
AGE120	1	1:270559337	270559337	1.81609e-13	FNBP1	downstream	379149	270042369	270180188
AGE120	1	1:270559337	270559337	1.81609e-13	GPR107	downstream	303842	270190508	270255495
AGE120	1	1:270559337	270559337	1.81609e-13	NCS1	downstream	224430	270274562	270334907
AGE120	1	1:270559337	270559337	1.81609e-13	HMCN2	downstream	36075	270363978	270523262
AGE120	1	1:270559337	270559337	1.81609e-13	ASS1	gene_body	0	270531589	270586364
AGE120	1	1:270559337	270559337	1.81609e-13	FUBP3	upstream	93113	270652450	270702918
AGE120	1	1:270559337	270559337	1.81609e-13	PRDM12	upstream	164344	270723681	270739468
AGE120	1	1:270559337	270559337	1.81609e-13	EXOSC2	upstream	189200	270748537	270758111
AGE120	1	1:270559337	270559337	1.81609e-13	ABL1	upstream	202331	270761668	270906708
AGE120	1	1:270559337	270559337	1.81609e-13	QRFP	upstream	352541	270911878	270912282
AGE120	1	1:270559337	270559337	1.81609e-13	FIBCD1	upstream	358914	270918251	270956347
AGE120	1	1:270559337	270559337	1.81609e-13	LAMC3	upstream	445096	271004433	271071223
AGE120	1	1:270559410	270559410	1.81609e-13	USP20	downstream	472630	269995520	270086780
AGE120	1	1:270559410	270559410	1.81609e-13	FNBP1	downstream	379222	270042369	270180188
AGE120	1	1:270559410	270559410	1.81609e-13	GPR107	downstream	303915	270190508	270255495
AGE120	1	1:270559410	270559410	1.81609e-13	NCS1	downstream	224503	270274562	270334907
AGE120	1	1:270559410	270559410	1.81609e-13	HMCN2	downstream	36148	270363978	270523262
AGE120	1	1:270559410	270559410	1.81609e-13	ASS1	gene_body	0	270531589	270586364
AGE120	1	1:270559410	270559410	1.81609e-13	FUBP3	upstream	93040	270652450	270702918
AGE120	1	1:270559410	270559410	1.81609e-13	PRDM12	upstream	164271	270723681	270739468
AGE120	1	1:270559410	270559410	1.81609e-13	EXOSC2	upstream	189127	270748537	270758111
AGE120	1	1:270559410	270559410	1.81609e-13	ABL1	upstream	202258	270761668	270906708
AGE120	1	1:270559410	270559410	1.81609e-13	QRFP	upstream	352468	270911878	270912282
AGE120	1	1:270559410	270559410	1.81609e-13	FIBCD1	upstream	358841	270918251	270956347
AGE120	1	1:270559410	270559410	1.81609e-13	LAMC3	upstream	445023	271004433	271071223
AGE120	1	1:270559471	270559471	1.57667e-13	USP20	downstream	472691	269995520	270086780
AGE120	1	1:270559471	270559471	1.57667e-13	FNBP1	downstream	379283	270042369	270180188
AGE120	1	1:270559471	270559471	1.57667e-13	GPR107	downstream	303976	270190508	270255495
AGE120	1	1:270559471	270559471	1.57667e-13	NCS1	downstream	224564	270274562	270334907
AGE120	1	1:270559471	270559471	1.57667e-13	HMCN2	downstream	36209	270363978	270523262
AGE120	1	1:270559471	270559471	1.57667e-13	ASS1	gene_body	0	270531589	270586364
AGE120	1	1:270559471	270559471	1.57667e-13	FUBP3	upstream	92979	270652450	270702918
AGE120	1	1:270559471	270559471	1.57667e-13	PRDM12	upstream	164210	270723681	270739468
AGE120	1	1:270559471	270559471	1.57667e-13	EXOSC2	upstream	189066	270748537	270758111
AGE120	1	1:270559471	270559471	1.57667e-13	ABL1	upstream	202197	270761668	270906708
AGE120	1	1:270559471	270559471	1.57667e-13	QRFP	upstream	352407	270911878	270912282
AGE120	1	1:270559471	270559471	1.57667e-13	FIBCD1	upstream	358780	270918251	270956347
AGE120	1	1:270559471	270559471	1.57667e-13	LAMC3	upstream	444962	271004433	271071223
AGE120	1	1:270559481	270559481	1.57667e-13	USP20	downstream	472701	269995520	270086780
AGE120	1	1:270559481	270559481	1.57667e-13	FNBP1	downstream	379293	270042369	270180188
AGE120	1	1:270559481	270559481	1.57667e-13	GPR107	downstream	303986	270190508	270255495
AGE120	1	1:270559481	270559481	1.57667e-13	NCS1	downstream	224574	270274562	270334907
AGE120	1	1:270559481	270559481	1.57667e-13	HMCN2	downstream	36219	270363978	270523262
AGE120	1	1:270559481	270559481	1.57667e-13	ASS1	gene_body	0	270531589	270586364
AGE120	1	1:270559481	270559481	1.57667e-13	FUBP3	upstream	92969	270652450	270702918
AGE120	1	1:270559481	270559481	1.57667e-13	PRDM12	upstream	164200	270723681	270739468
AGE120	1	1:270559481	270559481	1.57667e-13	EXOSC2	upstream	189056	270748537	270758111
AGE120	1	1:270559481	270559481	1.57667e-13	ABL1	upstream	202187	270761668	270906708
AGE120	1	1:270559481	270559481	1.57667e-13	QRFP	upstream	352397	270911878	270912282
AGE120	1	1:270559481	270559481	1.57667e-13	FIBCD1	upstream	358770	270918251	270956347
AGE120	1	1:270559481	270559481	1.57667e-13	LAMC3	upstream	444952	271004433	271071223
AGE120	1	1:270559557	270559557	1.81609e-13	USP20	downstream	472777	269995520	270086780
AGE120	1	1:270559557	270559557	1.81609e-13	FNBP1	downstream	379369	270042369	270180188
AGE120	1	1:270559557	270559557	1.81609e-13	GPR107	downstream	304062	270190508	270255495
AGE120	1	1:270559557	270559557	1.81609e-13	NCS1	downstream	224650	270274562	270334907
AGE120	1	1:270559557	270559557	1.81609e-13	HMCN2	downstream	36295	270363978	270523262
AGE120	1	1:270559557	270559557	1.81609e-13	ASS1	gene_body	0	270531589	270586364
AGE120	1	1:270559557	270559557	1.81609e-13	FUBP3	upstream	92893	270652450	270702918
AGE120	1	1:270559557	270559557	1.81609e-13	PRDM12	upstream	164124	270723681	270739468
AGE120	1	1:270559557	270559557	1.81609e-13	EXOSC2	upstream	188980	270748537	270758111
AGE120	1	1:270559557	270559557	1.81609e-13	ABL1	upstream	202111	270761668	270906708
AGE120	1	1:270559557	270559557	1.81609e-13	QRFP	upstream	352321	270911878	270912282
AGE120	1	1:270559557	270559557	1.81609e-13	FIBCD1	upstream	358694	270918251	270956347
AGE120	1	1:270559557	270559557	1.81609e-13	LAMC3	upstream	444876	271004433	271071223
AGE120	1	1:270559564	270559564	1.69179e-11	USP20	downstream	472784	269995520	270086780
AGE120	1	1:270559564	270559564	1.69179e-11	FNBP1	downstream	379376	270042369	270180188
AGE120	1	1:270559564	270559564	1.69179e-11	GPR107	downstream	304069	270190508	270255495
AGE120	1	1:270559564	270559564	1.69179e-11	NCS1	downstream	224657	270274562	270334907
AGE120	1	1:270559564	270559564	1.69179e-11	HMCN2	downstream	36302	270363978	270523262
AGE120	1	1:270559564	270559564	1.69179e-11	ASS1	gene_body	0	270531589	270586364
AGE120	1	1:270559564	270559564	1.69179e-11	FUBP3	upstream	92886	270652450	270702918
AGE120	1	1:270559564	270559564	1.69179e-11	PRDM12	upstream	164117	270723681	270739468
AGE120	1	1:270559564	270559564	1.69179e-11	EXOSC2	upstream	188973	270748537	270758111
AGE120	1	1:270559564	270559564	1.69179e-11	ABL1	upstream	202104	270761668	270906708
AGE120	1	1:270559564	270559564	1.69179e-11	QRFP	upstream	352314	270911878	270912282
AGE120	1	1:270559564	270559564	1.69179e-11	FIBCD1	upstream	358687	270918251	270956347
AGE120	1	1:270559564	270559564	1.69179e-11	LAMC3	upstream	444869	271004433	271071223
AGE120	1	1:270559663	270559663	1.57667e-13	USP20	downstream	472883	269995520	270086780
AGE120	1	1:270559663	270559663	1.57667e-13	FNBP1	downstream	379475	270042369	270180188
AGE120	1	1:270559663	270559663	1.57667e-13	GPR107	downstream	304168	270190508	270255495
AGE120	1	1:270559663	270559663	1.57667e-13	NCS1	downstream	224756	270274562	270334907
AGE120	1	1:270559663	270559663	1.57667e-13	HMCN2	downstream	36401	270363978	270523262
AGE120	1	1:270559663	270559663	1.57667e-13	ASS1	gene_body	0	270531589	270586364
AGE120	1	1:270559663	270559663	1.57667e-13	FUBP3	upstream	92787	270652450	270702918
AGE120	1	1:270559663	270559663	1.57667e-13	PRDM12	upstream	164018	270723681	270739468
AGE120	1	1:270559663	270559663	1.57667e-13	EXOSC2	upstream	188874	270748537	270758111
AGE120	1	1:270559663	270559663	1.57667e-13	ABL1	upstream	202005	270761668	270906708
AGE120	1	1:270559663	270559663	1.57667e-13	QRFP	upstream	352215	270911878	270912282
AGE120	1	1:270559663	270559663	1.57667e-13	FIBCD1	upstream	358588	270918251	270956347
AGE120	1	1:270559663	270559663	1.57667e-13	LAMC3	upstream	444770	271004433	271071223
AGE120	1	1:270559678	270559678	1.57667e-13	USP20	downstream	472898	269995520	270086780
AGE120	1	1:270559678	270559678	1.57667e-13	FNBP1	downstream	379490	270042369	270180188
AGE120	1	1:270559678	270559678	1.57667e-13	GPR107	downstream	304183	270190508	270255495
AGE120	1	1:270559678	270559678	1.57667e-13	NCS1	downstream	224771	270274562	270334907
AGE120	1	1:270559678	270559678	1.57667e-13	HMCN2	downstream	36416	270363978	270523262
AGE120	1	1:270559678	270559678	1.57667e-13	ASS1	gene_body	0	270531589	270586364
AGE120	1	1:270559678	270559678	1.57667e-13	FUBP3	upstream	92772	270652450	270702918
AGE120	1	1:270559678	270559678	1.57667e-13	PRDM12	upstream	164003	270723681	270739468
AGE120	1	1:270559678	270559678	1.57667e-13	EXOSC2	upstream	188859	270748537	270758111
AGE120	1	1:270559678	270559678	1.57667e-13	ABL1	upstream	201990	270761668	270906708
AGE120	1	1:270559678	270559678	1.57667e-13	QRFP	upstream	352200	270911878	270912282
AGE120	1	1:270559678	270559678	1.57667e-13	FIBCD1	upstream	358573	270918251	270956347
AGE120	1	1:270559678	270559678	1.57667e-13	LAMC3	upstream	444755	271004433	271071223
AGE120	1	1:270559685	270559685	1.57667e-13	USP20	downstream	472905	269995520	270086780
AGE120	1	1:270559685	270559685	1.57667e-13	FNBP1	downstream	379497	270042369	270180188
AGE120	1	1:270559685	270559685	1.57667e-13	GPR107	downstream	304190	270190508	270255495
AGE120	1	1:270559685	270559685	1.57667e-13	NCS1	downstream	224778	270274562	270334907
AGE120	1	1:270559685	270559685	1.57667e-13	HMCN2	downstream	36423	270363978	270523262
AGE120	1	1:270559685	270559685	1.57667e-13	ASS1	gene_body	0	270531589	270586364
AGE120	1	1:270559685	270559685	1.57667e-13	FUBP3	upstream	92765	270652450	270702918
AGE120	1	1:270559685	270559685	1.57667e-13	PRDM12	upstream	163996	270723681	270739468
AGE120	1	1:270559685	270559685	1.57667e-13	EXOSC2	upstream	188852	270748537	270758111
AGE120	1	1:270559685	270559685	1.57667e-13	ABL1	upstream	201983	270761668	270906708
AGE120	1	1:270559685	270559685	1.57667e-13	QRFP	upstream	352193	270911878	270912282
AGE120	1	1:270559685	270559685	1.57667e-13	FIBCD1	upstream	358566	270918251	270956347
AGE120	1	1:270559685	270559685	1.57667e-13	LAMC3	upstream	444748	271004433	271071223
AGE120	1	1:270559708	270559708	1.57667e-13	USP20	downstream	472928	269995520	270086780
AGE120	1	1:270559708	270559708	1.57667e-13	FNBP1	downstream	379520	270042369	270180188
AGE120	1	1:270559708	270559708	1.57667e-13	GPR107	downstream	304213	270190508	270255495
AGE120	1	1:270559708	270559708	1.57667e-13	NCS1	downstream	224801	270274562	270334907
AGE120	1	1:270559708	270559708	1.57667e-13	HMCN2	downstream	36446	270363978	270523262
AGE120	1	1:270559708	270559708	1.57667e-13	ASS1	gene_body	0	270531589	270586364
AGE120	1	1:270559708	270559708	1.57667e-13	FUBP3	upstream	92742	270652450	270702918
AGE120	1	1:270559708	270559708	1.57667e-13	PRDM12	upstream	163973	270723681	270739468
AGE120	1	1:270559708	270559708	1.57667e-13	EXOSC2	upstream	188829	270748537	270758111
AGE120	1	1:270559708	270559708	1.57667e-13	ABL1	upstream	201960	270761668	270906708
AGE120	1	1:270559708	270559708	1.57667e-13	QRFP	upstream	352170	270911878	270912282
AGE120	1	1:270559708	270559708	1.57667e-13	FIBCD1	upstream	358543	270918251	270956347
AGE120	1	1:270559708	270559708	1.57667e-13	LAMC3	upstream	444725	271004433	271071223
AGE120	1	1:270559738	270559738	1.57667e-13	USP20	downstream	472958	269995520	270086780
AGE120	1	1:270559738	270559738	1.57667e-13	FNBP1	downstream	379550	270042369	270180188
AGE120	1	1:270559738	270559738	1.57667e-13	GPR107	downstream	304243	270190508	270255495
AGE120	1	1:270559738	270559738	1.57667e-13	NCS1	downstream	224831	270274562	270334907
AGE120	1	1:270559738	270559738	1.57667e-13	HMCN2	downstream	36476	270363978	270523262
AGE120	1	1:270559738	270559738	1.57667e-13	ASS1	gene_body	0	270531589	270586364
AGE120	1	1:270559738	270559738	1.57667e-13	FUBP3	upstream	92712	270652450	270702918
AGE120	1	1:270559738	270559738	1.57667e-13	PRDM12	upstream	163943	270723681	270739468
AGE120	1	1:270559738	270559738	1.57667e-13	EXOSC2	upstream	188799	270748537	270758111
AGE120	1	1:270559738	270559738	1.57667e-13	ABL1	upstream	201930	270761668	270906708
AGE120	1	1:270559738	270559738	1.57667e-13	QRFP	upstream	352140	270911878	270912282
AGE120	1	1:270559738	270559738	1.57667e-13	FIBCD1	upstream	358513	270918251	270956347
AGE120	1	1:270559738	270559738	1.57667e-13	LAMC3	upstream	444695	271004433	271071223
AGE120	1	1:270559741	270559741	1.57667e-13	USP20	downstream	472961	269995520	270086780
AGE120	1	1:270559741	270559741	1.57667e-13	FNBP1	downstream	379553	270042369	270180188
AGE120	1	1:270559741	270559741	1.57667e-13	GPR107	downstream	304246	270190508	270255495
AGE120	1	1:270559741	270559741	1.57667e-13	NCS1	downstream	224834	270274562	270334907
AGE120	1	1:270559741	270559741	1.57667e-13	HMCN2	downstream	36479	270363978	270523262
AGE120	1	1:270559741	270559741	1.57667e-13	ASS1	gene_body	0	270531589	270586364
AGE120	1	1:270559741	270559741	1.57667e-13	FUBP3	upstream	92709	270652450	270702918
AGE120	1	1:270559741	270559741	1.57667e-13	PRDM12	upstream	163940	270723681	270739468
AGE120	1	1:270559741	270559741	1.57667e-13	EXOSC2	upstream	188796	270748537	270758111
AGE120	1	1:270559741	270559741	1.57667e-13	ABL1	upstream	201927	270761668	270906708
AGE120	1	1:270559741	270559741	1.57667e-13	QRFP	upstream	352137	270911878	270912282
AGE120	1	1:270559741	270559741	1.57667e-13	FIBCD1	upstream	358510	270918251	270956347
AGE120	1	1:270559741	270559741	1.57667e-13	LAMC3	upstream	444692	271004433	271071223
AGE120	1	1:270559750	270559750	1.57667e-13	USP20	downstream	472970	269995520	270086780
AGE120	1	1:270559750	270559750	1.57667e-13	FNBP1	downstream	379562	270042369	270180188
AGE120	1	1:270559750	270559750	1.57667e-13	GPR107	downstream	304255	270190508	270255495
AGE120	1	1:270559750	270559750	1.57667e-13	NCS1	downstream	224843	270274562	270334907
AGE120	1	1:270559750	270559750	1.57667e-13	HMCN2	downstream	36488	270363978	270523262
AGE120	1	1:270559750	270559750	1.57667e-13	ASS1	gene_body	0	270531589	270586364
AGE120	1	1:270559750	270559750	1.57667e-13	FUBP3	upstream	92700	270652450	270702918
AGE120	1	1:270559750	270559750	1.57667e-13	PRDM12	upstream	163931	270723681	270739468
AGE120	1	1:270559750	270559750	1.57667e-13	EXOSC2	upstream	188787	270748537	270758111
AGE120	1	1:270559750	270559750	1.57667e-13	ABL1	upstream	201918	270761668	270906708
AGE120	1	1:270559750	270559750	1.57667e-13	QRFP	upstream	352128	270911878	270912282
AGE120	1	1:270559750	270559750	1.57667e-13	FIBCD1	upstream	358501	270918251	270956347
AGE120	1	1:270559750	270559750	1.57667e-13	LAMC3	upstream	444683	271004433	271071223
AGE120	1	1:270559758	270559758	1.57667e-13	USP20	downstream	472978	269995520	270086780
AGE120	1	1:270559758	270559758	1.57667e-13	FNBP1	downstream	379570	270042369	270180188
AGE120	1	1:270559758	270559758	1.57667e-13	GPR107	downstream	304263	270190508	270255495
AGE120	1	1:270559758	270559758	1.57667e-13	NCS1	downstream	224851	270274562	270334907
AGE120	1	1:270559758	270559758	1.57667e-13	HMCN2	downstream	36496	270363978	270523262
AGE120	1	1:270559758	270559758	1.57667e-13	ASS1	gene_body	0	270531589	270586364
AGE120	1	1:270559758	270559758	1.57667e-13	FUBP3	upstream	92692	270652450	270702918
AGE120	1	1:270559758	270559758	1.57667e-13	PRDM12	upstream	163923	270723681	270739468
AGE120	1	1:270559758	270559758	1.57667e-13	EXOSC2	upstream	188779	270748537	270758111
AGE120	1	1:270559758	270559758	1.57667e-13	ABL1	upstream	201910	270761668	270906708
AGE120	1	1:270559758	270559758	1.57667e-13	QRFP	upstream	352120	270911878	270912282
AGE120	1	1:270559758	270559758	1.57667e-13	FIBCD1	upstream	358493	270918251	270956347
AGE120	1	1:270559758	270559758	1.57667e-13	LAMC3	upstream	444675	271004433	271071223
AGE120	1	1:270559764	270559764	1.57667e-13	USP20	downstream	472984	269995520	270086780
AGE120	1	1:270559764	270559764	1.57667e-13	FNBP1	downstream	379576	270042369	270180188
AGE120	1	1:270559764	270559764	1.57667e-13	GPR107	downstream	304269	270190508	270255495
AGE120	1	1:270559764	270559764	1.57667e-13	NCS1	downstream	224857	270274562	270334907
AGE120	1	1:270559764	270559764	1.57667e-13	HMCN2	downstream	36502	270363978	270523262
AGE120	1	1:270559764	270559764	1.57667e-13	ASS1	gene_body	0	270531589	270586364
AGE120	1	1:270559764	270559764	1.57667e-13	FUBP3	upstream	92686	270652450	270702918
AGE120	1	1:270559764	270559764	1.57667e-13	PRDM12	upstream	163917	270723681	270739468
AGE120	1	1:270559764	270559764	1.57667e-13	EXOSC2	upstream	188773	270748537	270758111
AGE120	1	1:270559764	270559764	1.57667e-13	ABL1	upstream	201904	270761668	270906708
AGE120	1	1:270559764	270559764	1.57667e-13	QRFP	upstream	352114	270911878	270912282
AGE120	1	1:270559764	270559764	1.57667e-13	FIBCD1	upstream	358487	270918251	270956347
AGE120	1	1:270559764	270559764	1.57667e-13	LAMC3	upstream	444669	271004433	271071223
AGE120	1	1:270559781	270559781	1.57667e-13	USP20	downstream	473001	269995520	270086780
AGE120	1	1:270559781	270559781	1.57667e-13	FNBP1	downstream	379593	270042369	270180188
AGE120	1	1:270559781	270559781	1.57667e-13	GPR107	downstream	304286	270190508	270255495
AGE120	1	1:270559781	270559781	1.57667e-13	NCS1	downstream	224874	270274562	270334907
AGE120	1	1:270559781	270559781	1.57667e-13	HMCN2	downstream	36519	270363978	270523262
AGE120	1	1:270559781	270559781	1.57667e-13	ASS1	gene_body	0	270531589	270586364
AGE120	1	1:270559781	270559781	1.57667e-13	FUBP3	upstream	92669	270652450	270702918
AGE120	1	1:270559781	270559781	1.57667e-13	PRDM12	upstream	163900	270723681	270739468
AGE120	1	1:270559781	270559781	1.57667e-13	EXOSC2	upstream	188756	270748537	270758111
AGE120	1	1:270559781	270559781	1.57667e-13	ABL1	upstream	201887	270761668	270906708
AGE120	1	1:270559781	270559781	1.57667e-13	QRFP	upstream	352097	270911878	270912282
AGE120	1	1:270559781	270559781	1.57667e-13	FIBCD1	upstream	358470	270918251	270956347
AGE120	1	1:270559781	270559781	1.57667e-13	LAMC3	upstream	444652	271004433	271071223
AGE120	1	1:270560020	270560020	1.46204e-13	USP20	downstream	473240	269995520	270086780
AGE120	1	1:270560020	270560020	1.46204e-13	FNBP1	downstream	379832	270042369	270180188
AGE120	1	1:270560020	270560020	1.46204e-13	GPR107	downstream	304525	270190508	270255495
AGE120	1	1:270560020	270560020	1.46204e-13	NCS1	downstream	225113	270274562	270334907
AGE120	1	1:270560020	270560020	1.46204e-13	HMCN2	downstream	36758	270363978	270523262
AGE120	1	1:270560020	270560020	1.46204e-13	ASS1	gene_body	0	270531589	270586364
AGE120	1	1:270560020	270560020	1.46204e-13	FUBP3	upstream	92430	270652450	270702918
AGE120	1	1:270560020	270560020	1.46204e-13	PRDM12	upstream	163661	270723681	270739468
AGE120	1	1:270560020	270560020	1.46204e-13	EXOSC2	upstream	188517	270748537	270758111
AGE120	1	1:270560020	270560020	1.46204e-13	ABL1	upstream	201648	270761668	270906708
AGE120	1	1:270560020	270560020	1.46204e-13	QRFP	upstream	351858	270911878	270912282
AGE120	1	1:270560020	270560020	1.46204e-13	FIBCD1	upstream	358231	270918251	270956347
AGE120	1	1:270560020	270560020	1.46204e-13	LAMC3	upstream	444413	271004433	271071223
AGE120	1	1:270560050	270560050	1.46204e-13	USP20	downstream	473270	269995520	270086780
AGE120	1	1:270560050	270560050	1.46204e-13	FNBP1	downstream	379862	270042369	270180188
AGE120	1	1:270560050	270560050	1.46204e-13	GPR107	downstream	304555	270190508	270255495
AGE120	1	1:270560050	270560050	1.46204e-13	NCS1	downstream	225143	270274562	270334907
AGE120	1	1:270560050	270560050	1.46204e-13	HMCN2	downstream	36788	270363978	270523262
AGE120	1	1:270560050	270560050	1.46204e-13	ASS1	gene_body	0	270531589	270586364
AGE120	1	1:270560050	270560050	1.46204e-13	FUBP3	upstream	92400	270652450	270702918
AGE120	1	1:270560050	270560050	1.46204e-13	PRDM12	upstream	163631	270723681	270739468
AGE120	1	1:270560050	270560050	1.46204e-13	EXOSC2	upstream	188487	270748537	270758111
AGE120	1	1:270560050	270560050	1.46204e-13	ABL1	upstream	201618	270761668	270906708
AGE120	1	1:270560050	270560050	1.46204e-13	QRFP	upstream	351828	270911878	270912282
AGE120	1	1:270560050	270560050	1.46204e-13	FIBCD1	upstream	358201	270918251	270956347
AGE120	1	1:270560050	270560050	1.46204e-13	LAMC3	upstream	444383	271004433	271071223
AGE120	1	1:270561065	270561065	1.68404e-13	USP20	downstream	474285	269995520	270086780
AGE120	1	1:270561065	270561065	1.68404e-13	FNBP1	downstream	380877	270042369	270180188
AGE120	1	1:270561065	270561065	1.68404e-13	GPR107	downstream	305570	270190508	270255495
AGE120	1	1:270561065	270561065	1.68404e-13	NCS1	downstream	226158	270274562	270334907
AGE120	1	1:270561065	270561065	1.68404e-13	HMCN2	downstream	37803	270363978	270523262
AGE120	1	1:270561065	270561065	1.68404e-13	ASS1	gene_body	0	270531589	270586364
AGE120	1	1:270561065	270561065	1.68404e-13	FUBP3	upstream	91385	270652450	270702918
AGE120	1	1:270561065	270561065	1.68404e-13	PRDM12	upstream	162616	270723681	270739468
AGE120	1	1:270561065	270561065	1.68404e-13	EXOSC2	upstream	187472	270748537	270758111
AGE120	1	1:270561065	270561065	1.68404e-13	ABL1	upstream	200603	270761668	270906708
AGE120	1	1:270561065	270561065	1.68404e-13	QRFP	upstream	350813	270911878	270912282
AGE120	1	1:270561065	270561065	1.68404e-13	FIBCD1	upstream	357186	270918251	270956347
AGE120	1	1:270561065	270561065	1.68404e-13	LAMC3	upstream	443368	271004433	271071223
AGE120	1	1:270561098	270561098	1.68404e-13	USP20	downstream	474318	269995520	270086780
AGE120	1	1:270561098	270561098	1.68404e-13	FNBP1	downstream	380910	270042369	270180188
AGE120	1	1:270561098	270561098	1.68404e-13	GPR107	downstream	305603	270190508	270255495
AGE120	1	1:270561098	270561098	1.68404e-13	NCS1	downstream	226191	270274562	270334907
AGE120	1	1:270561098	270561098	1.68404e-13	HMCN2	downstream	37836	270363978	270523262
AGE120	1	1:270561098	270561098	1.68404e-13	ASS1	gene_body	0	270531589	270586364
AGE120	1	1:270561098	270561098	1.68404e-13	FUBP3	upstream	91352	270652450	270702918
AGE120	1	1:270561098	270561098	1.68404e-13	PRDM12	upstream	162583	270723681	270739468
AGE120	1	1:270561098	270561098	1.68404e-13	EXOSC2	upstream	187439	270748537	270758111
AGE120	1	1:270561098	270561098	1.68404e-13	ABL1	upstream	200570	270761668	270906708
AGE120	1	1:270561098	270561098	1.68404e-13	QRFP	upstream	350780	270911878	270912282
AGE120	1	1:270561098	270561098	1.68404e-13	FIBCD1	upstream	357153	270918251	270956347
AGE120	1	1:270561098	270561098	1.68404e-13	LAMC3	upstream	443335	271004433	271071223
AGE120	1	1:270561166	270561166	1.46204e-13	USP20	downstream	474386	269995520	270086780
AGE120	1	1:270561166	270561166	1.46204e-13	FNBP1	downstream	380978	270042369	270180188
AGE120	1	1:270561166	270561166	1.46204e-13	GPR107	downstream	305671	270190508	270255495
AGE120	1	1:270561166	270561166	1.46204e-13	NCS1	downstream	226259	270274562	270334907
AGE120	1	1:270561166	270561166	1.46204e-13	HMCN2	downstream	37904	270363978	270523262
AGE120	1	1:270561166	270561166	1.46204e-13	ASS1	gene_body	0	270531589	270586364
AGE120	1	1:270561166	270561166	1.46204e-13	FUBP3	upstream	91284	270652450	270702918
AGE120	1	1:270561166	270561166	1.46204e-13	PRDM12	upstream	162515	270723681	270739468
AGE120	1	1:270561166	270561166	1.46204e-13	EXOSC2	upstream	187371	270748537	270758111
AGE120	1	1:270561166	270561166	1.46204e-13	ABL1	upstream	200502	270761668	270906708
AGE120	1	1:270561166	270561166	1.46204e-13	QRFP	upstream	350712	270911878	270912282
AGE120	1	1:270561166	270561166	1.46204e-13	FIBCD1	upstream	357085	270918251	270956347
AGE120	1	1:270561166	270561166	1.46204e-13	LAMC3	upstream	443267	271004433	271071223
AGE120	1	1:270561197	270561197	1.46204e-13	USP20	downstream	474417	269995520	270086780
AGE120	1	1:270561197	270561197	1.46204e-13	FNBP1	downstream	381009	270042369	270180188
AGE120	1	1:270561197	270561197	1.46204e-13	GPR107	downstream	305702	270190508	270255495
AGE120	1	1:270561197	270561197	1.46204e-13	NCS1	downstream	226290	270274562	270334907
AGE120	1	1:270561197	270561197	1.46204e-13	HMCN2	downstream	37935	270363978	270523262
AGE120	1	1:270561197	270561197	1.46204e-13	ASS1	gene_body	0	270531589	270586364
AGE120	1	1:270561197	270561197	1.46204e-13	FUBP3	upstream	91253	270652450	270702918
AGE120	1	1:270561197	270561197	1.46204e-13	PRDM12	upstream	162484	270723681	270739468
AGE120	1	1:270561197	270561197	1.46204e-13	EXOSC2	upstream	187340	270748537	270758111
AGE120	1	1:270561197	270561197	1.46204e-13	ABL1	upstream	200471	270761668	270906708
AGE120	1	1:270561197	270561197	1.46204e-13	QRFP	upstream	350681	270911878	270912282
AGE120	1	1:270561197	270561197	1.46204e-13	FIBCD1	upstream	357054	270918251	270956347
AGE120	1	1:270561197	270561197	1.46204e-13	LAMC3	upstream	443236	271004433	271071223
AGE120	1	1:270561261	270561261	1.57667e-13	USP20	downstream	474481	269995520	270086780
AGE120	1	1:270561261	270561261	1.57667e-13	FNBP1	downstream	381073	270042369	270180188
AGE120	1	1:270561261	270561261	1.57667e-13	GPR107	downstream	305766	270190508	270255495
AGE120	1	1:270561261	270561261	1.57667e-13	NCS1	downstream	226354	270274562	270334907
AGE120	1	1:270561261	270561261	1.57667e-13	HMCN2	downstream	37999	270363978	270523262
AGE120	1	1:270561261	270561261	1.57667e-13	ASS1	gene_body	0	270531589	270586364
AGE120	1	1:270561261	270561261	1.57667e-13	FUBP3	upstream	91189	270652450	270702918
AGE120	1	1:270561261	270561261	1.57667e-13	PRDM12	upstream	162420	270723681	270739468
AGE120	1	1:270561261	270561261	1.57667e-13	EXOSC2	upstream	187276	270748537	270758111
AGE120	1	1:270561261	270561261	1.57667e-13	ABL1	upstream	200407	270761668	270906708
AGE120	1	1:270561261	270561261	1.57667e-13	QRFP	upstream	350617	270911878	270912282
AGE120	1	1:270561261	270561261	1.57667e-13	FIBCD1	upstream	356990	270918251	270956347
AGE120	1	1:270561261	270561261	1.57667e-13	LAMC3	upstream	443172	271004433	271071223
AGE120	1	1:270561893	270561893	2.24762e-11	USP20	downstream	475113	269995520	270086780
AGE120	1	1:270561893	270561893	2.24762e-11	FNBP1	downstream	381705	270042369	270180188
AGE120	1	1:270561893	270561893	2.24762e-11	GPR107	downstream	306398	270190508	270255495
AGE120	1	1:270561893	270561893	2.24762e-11	NCS1	downstream	226986	270274562	270334907
AGE120	1	1:270561893	270561893	2.24762e-11	HMCN2	downstream	38631	270363978	270523262
AGE120	1	1:270561893	270561893	2.24762e-11	ASS1	gene_body	0	270531589	270586364
AGE120	1	1:270561893	270561893	2.24762e-11	FUBP3	upstream	90557	270652450	270702918
AGE120	1	1:270561893	270561893	2.24762e-11	PRDM12	upstream	161788	270723681	270739468
AGE120	1	1:270561893	270561893	2.24762e-11	EXOSC2	upstream	186644	270748537	270758111
AGE120	1	1:270561893	270561893	2.24762e-11	ABL1	upstream	199775	270761668	270906708
AGE120	1	1:270561893	270561893	2.24762e-11	QRFP	upstream	349985	270911878	270912282
AGE120	1	1:270561893	270561893	2.24762e-11	FIBCD1	upstream	356358	270918251	270956347
AGE120	1	1:270561893	270561893	2.24762e-11	LAMC3	upstream	442540	271004433	271071223
AGE120	1	1:270561953	270561953	4.35854e-13	USP20	downstream	475173	269995520	270086780
AGE120	1	1:270561953	270561953	4.35854e-13	FNBP1	downstream	381765	270042369	270180188
AGE120	1	1:270561953	270561953	4.35854e-13	GPR107	downstream	306458	270190508	270255495
AGE120	1	1:270561953	270561953	4.35854e-13	NCS1	downstream	227046	270274562	270334907
AGE120	1	1:270561953	270561953	4.35854e-13	HMCN2	downstream	38691	270363978	270523262
AGE120	1	1:270561953	270561953	4.35854e-13	ASS1	gene_body	0	270531589	270586364
AGE120	1	1:270561953	270561953	4.35854e-13	FUBP3	upstream	90497	270652450	270702918
AGE120	1	1:270561953	270561953	4.35854e-13	PRDM12	upstream	161728	270723681	270739468
AGE120	1	1:270561953	270561953	4.35854e-13	EXOSC2	upstream	186584	270748537	270758111
AGE120	1	1:270561953	270561953	4.35854e-13	ABL1	upstream	199715	270761668	270906708
AGE120	1	1:270561953	270561953	4.35854e-13	QRFP	upstream	349925	270911878	270912282
AGE120	1	1:270561953	270561953	4.35854e-13	FIBCD1	upstream	356298	270918251	270956347
AGE120	1	1:270561953	270561953	4.35854e-13	LAMC3	upstream	442480	271004433	271071223
AGE120	1	1:270561986	270561986	4.35854e-13	USP20	downstream	475206	269995520	270086780
AGE120	1	1:270561986	270561986	4.35854e-13	FNBP1	downstream	381798	270042369	270180188
AGE120	1	1:270561986	270561986	4.35854e-13	GPR107	downstream	306491	270190508	270255495
AGE120	1	1:270561986	270561986	4.35854e-13	NCS1	downstream	227079	270274562	270334907
AGE120	1	1:270561986	270561986	4.35854e-13	HMCN2	downstream	38724	270363978	270523262
AGE120	1	1:270561986	270561986	4.35854e-13	ASS1	gene_body	0	270531589	270586364
AGE120	1	1:270561986	270561986	4.35854e-13	FUBP3	upstream	90464	270652450	270702918
AGE120	1	1:270561986	270561986	4.35854e-13	PRDM12	upstream	161695	270723681	270739468
AGE120	1	1:270561986	270561986	4.35854e-13	EXOSC2	upstream	186551	270748537	270758111
AGE120	1	1:270561986	270561986	4.35854e-13	ABL1	upstream	199682	270761668	270906708
AGE120	1	1:270561986	270561986	4.35854e-13	QRFP	upstream	349892	270911878	270912282
AGE120	1	1:270561986	270561986	4.35854e-13	FIBCD1	upstream	356265	270918251	270956347
AGE120	1	1:270561986	270561986	4.35854e-13	LAMC3	upstream	442447	271004433	271071223
AGE120	1	1:270561999	270561999	1.46364e-12	USP20	downstream	475219	269995520	270086780
AGE120	1	1:270561999	270561999	1.46364e-12	FNBP1	downstream	381811	270042369	270180188
AGE120	1	1:270561999	270561999	1.46364e-12	GPR107	downstream	306504	270190508	270255495
AGE120	1	1:270561999	270561999	1.46364e-12	NCS1	downstream	227092	270274562	270334907
AGE120	1	1:270561999	270561999	1.46364e-12	HMCN2	downstream	38737	270363978	270523262
AGE120	1	1:270561999	270561999	1.46364e-12	ASS1	gene_body	0	270531589	270586364
AGE120	1	1:270561999	270561999	1.46364e-12	FUBP3	upstream	90451	270652450	270702918
AGE120	1	1:270561999	270561999	1.46364e-12	PRDM12	upstream	161682	270723681	270739468
AGE120	1	1:270561999	270561999	1.46364e-12	EXOSC2	upstream	186538	270748537	270758111
AGE120	1	1:270561999	270561999	1.46364e-12	ABL1	upstream	199669	270761668	270906708
AGE120	1	1:270561999	270561999	1.46364e-12	QRFP	upstream	349879	270911878	270912282
AGE120	1	1:270561999	270561999	1.46364e-12	FIBCD1	upstream	356252	270918251	270956347
AGE120	1	1:270561999	270561999	1.46364e-12	LAMC3	upstream	442434	271004433	271071223
AGE120	1	1:270562106	270562106	3.79008e-13	USP20	downstream	475326	269995520	270086780
AGE120	1	1:270562106	270562106	3.79008e-13	FNBP1	downstream	381918	270042369	270180188
AGE120	1	1:270562106	270562106	3.79008e-13	GPR107	downstream	306611	270190508	270255495
AGE120	1	1:270562106	270562106	3.79008e-13	NCS1	downstream	227199	270274562	270334907
AGE120	1	1:270562106	270562106	3.79008e-13	HMCN2	downstream	38844	270363978	270523262
AGE120	1	1:270562106	270562106	3.79008e-13	ASS1	gene_body	0	270531589	270586364
AGE120	1	1:270562106	270562106	3.79008e-13	FUBP3	upstream	90344	270652450	270702918
AGE120	1	1:270562106	270562106	3.79008e-13	PRDM12	upstream	161575	270723681	270739468
AGE120	1	1:270562106	270562106	3.79008e-13	EXOSC2	upstream	186431	270748537	270758111
AGE120	1	1:270562106	270562106	3.79008e-13	ABL1	upstream	199562	270761668	270906708
AGE120	1	1:270562106	270562106	3.79008e-13	QRFP	upstream	349772	270911878	270912282
AGE120	1	1:270562106	270562106	3.79008e-13	FIBCD1	upstream	356145	270918251	270956347
AGE120	1	1:270562106	270562106	3.79008e-13	LAMC3	upstream	442327	271004433	271071223
AGE120	1	1:270562230	270562230	1.80102e-11	USP20	downstream	475450	269995520	270086780
AGE120	1	1:270562230	270562230	1.80102e-11	FNBP1	downstream	382042	270042369	270180188
AGE120	1	1:270562230	270562230	1.80102e-11	GPR107	downstream	306735	270190508	270255495
AGE120	1	1:270562230	270562230	1.80102e-11	NCS1	downstream	227323	270274562	270334907
AGE120	1	1:270562230	270562230	1.80102e-11	HMCN2	downstream	38968	270363978	270523262
AGE120	1	1:270562230	270562230	1.80102e-11	ASS1	gene_body	0	270531589	270586364
AGE120	1	1:270562230	270562230	1.80102e-11	FUBP3	upstream	90220	270652450	270702918
AGE120	1	1:270562230	270562230	1.80102e-11	PRDM12	upstream	161451	270723681	270739468
AGE120	1	1:270562230	270562230	1.80102e-11	EXOSC2	upstream	186307	270748537	270758111
AGE120	1	1:270562230	270562230	1.80102e-11	ABL1	upstream	199438	270761668	270906708
AGE120	1	1:270562230	270562230	1.80102e-11	QRFP	upstream	349648	270911878	270912282
AGE120	1	1:270562230	270562230	1.80102e-11	FIBCD1	upstream	356021	270918251	270956347
AGE120	1	1:270562230	270562230	1.80102e-11	LAMC3	upstream	442203	271004433	271071223
AGE120	1	1:270562565	270562565	4.76374e-13	USP20	downstream	475785	269995520	270086780
AGE120	1	1:270562565	270562565	4.76374e-13	FNBP1	downstream	382377	270042369	270180188
AGE120	1	1:270562565	270562565	4.76374e-13	GPR107	downstream	307070	270190508	270255495
AGE120	1	1:270562565	270562565	4.76374e-13	NCS1	downstream	227658	270274562	270334907
AGE120	1	1:270562565	270562565	4.76374e-13	HMCN2	downstream	39303	270363978	270523262
AGE120	1	1:270562565	270562565	4.76374e-13	ASS1	gene_body	0	270531589	270586364
AGE120	1	1:270562565	270562565	4.76374e-13	FUBP3	upstream	89885	270652450	270702918
AGE120	1	1:270562565	270562565	4.76374e-13	PRDM12	upstream	161116	270723681	270739468
AGE120	1	1:270562565	270562565	4.76374e-13	EXOSC2	upstream	185972	270748537	270758111
AGE120	1	1:270562565	270562565	4.76374e-13	ABL1	upstream	199103	270761668	270906708
AGE120	1	1:270562565	270562565	4.76374e-13	QRFP	upstream	349313	270911878	270912282
AGE120	1	1:270562565	270562565	4.76374e-13	FIBCD1	upstream	355686	270918251	270956347
AGE120	1	1:270562565	270562565	4.76374e-13	LAMC3	upstream	441868	271004433	271071223
AGE120	1	1:270563885	270563885	8.6537e-09	USP20	downstream	477105	269995520	270086780
AGE120	1	1:270563885	270563885	8.6537e-09	FNBP1	downstream	383697	270042369	270180188
AGE120	1	1:270563885	270563885	8.6537e-09	GPR107	downstream	308390	270190508	270255495
AGE120	1	1:270563885	270563885	8.6537e-09	NCS1	downstream	228978	270274562	270334907
AGE120	1	1:270563885	270563885	8.6537e-09	HMCN2	downstream	40623	270363978	270523262
AGE120	1	1:270563885	270563885	8.6537e-09	ASS1	gene_body	0	270531589	270586364
AGE120	1	1:270563885	270563885	8.6537e-09	FUBP3	upstream	88565	270652450	270702918
AGE120	1	1:270563885	270563885	8.6537e-09	PRDM12	upstream	159796	270723681	270739468
AGE120	1	1:270563885	270563885	8.6537e-09	EXOSC2	upstream	184652	270748537	270758111
AGE120	1	1:270563885	270563885	8.6537e-09	ABL1	upstream	197783	270761668	270906708
AGE120	1	1:270563885	270563885	8.6537e-09	QRFP	upstream	347993	270911878	270912282
AGE120	1	1:270563885	270563885	8.6537e-09	FIBCD1	upstream	354366	270918251	270956347
AGE120	1	1:270563885	270563885	8.6537e-09	LAMC3	upstream	440548	271004433	271071223
AGE120	1	1:270564016	270564016	1.43607e-11	USP20	downstream	477236	269995520	270086780
AGE120	1	1:270564016	270564016	1.43607e-11	FNBP1	downstream	383828	270042369	270180188
AGE120	1	1:270564016	270564016	1.43607e-11	GPR107	downstream	308521	270190508	270255495
AGE120	1	1:270564016	270564016	1.43607e-11	NCS1	downstream	229109	270274562	270334907
AGE120	1	1:270564016	270564016	1.43607e-11	HMCN2	downstream	40754	270363978	270523262
AGE120	1	1:270564016	270564016	1.43607e-11	ASS1	gene_body	0	270531589	270586364
AGE120	1	1:270564016	270564016	1.43607e-11	FUBP3	upstream	88434	270652450	270702918
AGE120	1	1:270564016	270564016	1.43607e-11	PRDM12	upstream	159665	270723681	270739468
AGE120	1	1:270564016	270564016	1.43607e-11	EXOSC2	upstream	184521	270748537	270758111
AGE120	1	1:270564016	270564016	1.43607e-11	ABL1	upstream	197652	270761668	270906708
AGE120	1	1:270564016	270564016	1.43607e-11	QRFP	upstream	347862	270911878	270912282
AGE120	1	1:270564016	270564016	1.43607e-11	FIBCD1	upstream	354235	270918251	270956347
AGE120	1	1:270564016	270564016	1.43607e-11	LAMC3	upstream	440417	271004433	271071223
AGE120	1	1:270564042	270564042	1.43607e-11	USP20	downstream	477262	269995520	270086780
AGE120	1	1:270564042	270564042	1.43607e-11	FNBP1	downstream	383854	270042369	270180188
AGE120	1	1:270564042	270564042	1.43607e-11	GPR107	downstream	308547	270190508	270255495
AGE120	1	1:270564042	270564042	1.43607e-11	NCS1	downstream	229135	270274562	270334907
AGE120	1	1:270564042	270564042	1.43607e-11	HMCN2	downstream	40780	270363978	270523262
AGE120	1	1:270564042	270564042	1.43607e-11	ASS1	gene_body	0	270531589	270586364
AGE120	1	1:270564042	270564042	1.43607e-11	FUBP3	upstream	88408	270652450	270702918
AGE120	1	1:270564042	270564042	1.43607e-11	PRDM12	upstream	159639	270723681	270739468
AGE120	1	1:270564042	270564042	1.43607e-11	EXOSC2	upstream	184495	270748537	270758111
AGE120	1	1:270564042	270564042	1.43607e-11	ABL1	upstream	197626	270761668	270906708
AGE120	1	1:270564042	270564042	1.43607e-11	QRFP	upstream	347836	270911878	270912282
AGE120	1	1:270564042	270564042	1.43607e-11	FIBCD1	upstream	354209	270918251	270956347
AGE120	1	1:270564042	270564042	1.43607e-11	LAMC3	upstream	440391	271004433	271071223
AGE120	1	1:270564364	270564364	1.43607e-11	USP20	downstream	477584	269995520	270086780
AGE120	1	1:270564364	270564364	1.43607e-11	FNBP1	downstream	384176	270042369	270180188
AGE120	1	1:270564364	270564364	1.43607e-11	GPR107	downstream	308869	270190508	270255495
AGE120	1	1:270564364	270564364	1.43607e-11	NCS1	downstream	229457	270274562	270334907
AGE120	1	1:270564364	270564364	1.43607e-11	HMCN2	downstream	41102	270363978	270523262
AGE120	1	1:270564364	270564364	1.43607e-11	ASS1	gene_body	0	270531589	270586364
AGE120	1	1:270564364	270564364	1.43607e-11	FUBP3	upstream	88086	270652450	270702918
AGE120	1	1:270564364	270564364	1.43607e-11	PRDM12	upstream	159317	270723681	270739468
AGE120	1	1:270564364	270564364	1.43607e-11	EXOSC2	upstream	184173	270748537	270758111
AGE120	1	1:270564364	270564364	1.43607e-11	ABL1	upstream	197304	270761668	270906708
AGE120	1	1:270564364	270564364	1.43607e-11	QRFP	upstream	347514	270911878	270912282
AGE120	1	1:270564364	270564364	1.43607e-11	FIBCD1	upstream	353887	270918251	270956347
AGE120	1	1:270564364	270564364	1.43607e-11	LAMC3	upstream	440069	271004433	271071223
AGE120	1	1:270564406	270564406	1.43607e-11	USP20	downstream	477626	269995520	270086780
AGE120	1	1:270564406	270564406	1.43607e-11	FNBP1	downstream	384218	270042369	270180188
AGE120	1	1:270564406	270564406	1.43607e-11	GPR107	downstream	308911	270190508	270255495
AGE120	1	1:270564406	270564406	1.43607e-11	NCS1	downstream	229499	270274562	270334907
AGE120	1	1:270564406	270564406	1.43607e-11	HMCN2	downstream	41144	270363978	270523262
AGE120	1	1:270564406	270564406	1.43607e-11	ASS1	gene_body	0	270531589	270586364
AGE120	1	1:270564406	270564406	1.43607e-11	FUBP3	upstream	88044	270652450	270702918
AGE120	1	1:270564406	270564406	1.43607e-11	PRDM12	upstream	159275	270723681	270739468
AGE120	1	1:270564406	270564406	1.43607e-11	EXOSC2	upstream	184131	270748537	270758111
AGE120	1	1:270564406	270564406	1.43607e-11	ABL1	upstream	197262	270761668	270906708
AGE120	1	1:270564406	270564406	1.43607e-11	QRFP	upstream	347472	270911878	270912282
AGE120	1	1:270564406	270564406	1.43607e-11	FIBCD1	upstream	353845	270918251	270956347
AGE120	1	1:270564406	270564406	1.43607e-11	LAMC3	upstream	440027	271004433	271071223
AGE120	1	1:270564407	270564407	1.43607e-11	USP20	downstream	477627	269995520	270086780
AGE120	1	1:270564407	270564407	1.43607e-11	FNBP1	downstream	384219	270042369	270180188
AGE120	1	1:270564407	270564407	1.43607e-11	GPR107	downstream	308912	270190508	270255495
AGE120	1	1:270564407	270564407	1.43607e-11	NCS1	downstream	229500	270274562	270334907
AGE120	1	1:270564407	270564407	1.43607e-11	HMCN2	downstream	41145	270363978	270523262
AGE120	1	1:270564407	270564407	1.43607e-11	ASS1	gene_body	0	270531589	270586364
AGE120	1	1:270564407	270564407	1.43607e-11	FUBP3	upstream	88043	270652450	270702918
AGE120	1	1:270564407	270564407	1.43607e-11	PRDM12	upstream	159274	270723681	270739468
AGE120	1	1:270564407	270564407	1.43607e-11	EXOSC2	upstream	184130	270748537	270758111
AGE120	1	1:270564407	270564407	1.43607e-11	ABL1	upstream	197261	270761668	270906708
AGE120	1	1:270564407	270564407	1.43607e-11	QRFP	upstream	347471	270911878	270912282
AGE120	1	1:270564407	270564407	1.43607e-11	FIBCD1	upstream	353844	270918251	270956347
AGE120	1	1:270564407	270564407	1.43607e-11	LAMC3	upstream	440026	271004433	271071223
AGE120	1	1:270564550	270564550	1.43607e-11	USP20	downstream	477770	269995520	270086780
AGE120	1	1:270564550	270564550	1.43607e-11	FNBP1	downstream	384362	270042369	270180188
AGE120	1	1:270564550	270564550	1.43607e-11	GPR107	downstream	309055	270190508	270255495
AGE120	1	1:270564550	270564550	1.43607e-11	NCS1	downstream	229643	270274562	270334907
AGE120	1	1:270564550	270564550	1.43607e-11	HMCN2	downstream	41288	270363978	270523262
AGE120	1	1:270564550	270564550	1.43607e-11	ASS1	gene_body	0	270531589	270586364
AGE120	1	1:270564550	270564550	1.43607e-11	FUBP3	upstream	87900	270652450	270702918
AGE120	1	1:270564550	270564550	1.43607e-11	PRDM12	upstream	159131	270723681	270739468
AGE120	1	1:270564550	270564550	1.43607e-11	EXOSC2	upstream	183987	270748537	270758111
AGE120	1	1:270564550	270564550	1.43607e-11	ABL1	upstream	197118	270761668	270906708
AGE120	1	1:270564550	270564550	1.43607e-11	QRFP	upstream	347328	270911878	270912282
AGE120	1	1:270564550	270564550	1.43607e-11	FIBCD1	upstream	353701	270918251	270956347
AGE120	1	1:270564550	270564550	1.43607e-11	LAMC3	upstream	439883	271004433	271071223
AGE120	1	1:270564704	270564704	3.79008e-13	USP20	downstream	477924	269995520	270086780
AGE120	1	1:270564704	270564704	3.79008e-13	FNBP1	downstream	384516	270042369	270180188
AGE120	1	1:270564704	270564704	3.79008e-13	GPR107	downstream	309209	270190508	270255495
AGE120	1	1:270564704	270564704	3.79008e-13	NCS1	downstream	229797	270274562	270334907
AGE120	1	1:270564704	270564704	3.79008e-13	HMCN2	downstream	41442	270363978	270523262
AGE120	1	1:270564704	270564704	3.79008e-13	ASS1	gene_body	0	270531589	270586364
AGE120	1	1:270564704	270564704	3.79008e-13	FUBP3	upstream	87746	270652450	270702918
AGE120	1	1:270564704	270564704	3.79008e-13	PRDM12	upstream	158977	270723681	270739468
AGE120	1	1:270564704	270564704	3.79008e-13	EXOSC2	upstream	183833	270748537	270758111
AGE120	1	1:270564704	270564704	3.79008e-13	ABL1	upstream	196964	270761668	270906708
AGE120	1	1:270564704	270564704	3.79008e-13	QRFP	upstream	347174	270911878	270912282
AGE120	1	1:270564704	270564704	3.79008e-13	FIBCD1	upstream	353547	270918251	270956347
AGE120	1	1:270564704	270564704	3.79008e-13	LAMC3	upstream	439729	271004433	271071223
AGE120	1	1:270564719	270564719	1.45238e-11	USP20	downstream	477939	269995520	270086780
AGE120	1	1:270564719	270564719	1.45238e-11	FNBP1	downstream	384531	270042369	270180188
AGE120	1	1:270564719	270564719	1.45238e-11	GPR107	downstream	309224	270190508	270255495
AGE120	1	1:270564719	270564719	1.45238e-11	NCS1	downstream	229812	270274562	270334907
AGE120	1	1:270564719	270564719	1.45238e-11	HMCN2	downstream	41457	270363978	270523262
AGE120	1	1:270564719	270564719	1.45238e-11	ASS1	gene_body	0	270531589	270586364
AGE120	1	1:270564719	270564719	1.45238e-11	FUBP3	upstream	87731	270652450	270702918
AGE120	1	1:270564719	270564719	1.45238e-11	PRDM12	upstream	158962	270723681	270739468
AGE120	1	1:270564719	270564719	1.45238e-11	EXOSC2	upstream	183818	270748537	270758111
AGE120	1	1:270564719	270564719	1.45238e-11	ABL1	upstream	196949	270761668	270906708
AGE120	1	1:270564719	270564719	1.45238e-11	QRFP	upstream	347159	270911878	270912282
AGE120	1	1:270564719	270564719	1.45238e-11	FIBCD1	upstream	353532	270918251	270956347
AGE120	1	1:270564719	270564719	1.45238e-11	LAMC3	upstream	439714	271004433	271071223
AGE120	1	1:270565091	270565091	2.63079e-13	USP20	downstream	478311	269995520	270086780
AGE120	1	1:270565091	270565091	2.63079e-13	FNBP1	downstream	384903	270042369	270180188
AGE120	1	1:270565091	270565091	2.63079e-13	GPR107	downstream	309596	270190508	270255495
AGE120	1	1:270565091	270565091	2.63079e-13	NCS1	downstream	230184	270274562	270334907
AGE120	1	1:270565091	270565091	2.63079e-13	HMCN2	downstream	41829	270363978	270523262
AGE120	1	1:270565091	270565091	2.63079e-13	ASS1	gene_body	0	270531589	270586364
AGE120	1	1:270565091	270565091	2.63079e-13	FUBP3	upstream	87359	270652450	270702918
AGE120	1	1:270565091	270565091	2.63079e-13	PRDM12	upstream	158590	270723681	270739468
AGE120	1	1:270565091	270565091	2.63079e-13	EXOSC2	upstream	183446	270748537	270758111
AGE120	1	1:270565091	270565091	2.63079e-13	ABL1	upstream	196577	270761668	270906708
AGE120	1	1:270565091	270565091	2.63079e-13	QRFP	upstream	346787	270911878	270912282
AGE120	1	1:270565091	270565091	2.63079e-13	FIBCD1	upstream	353160	270918251	270956347
AGE120	1	1:270565091	270565091	2.63079e-13	LAMC3	upstream	439342	271004433	271071223
AGE120	1	1:270565118	270565118	2.63079e-13	USP20	downstream	478338	269995520	270086780
AGE120	1	1:270565118	270565118	2.63079e-13	FNBP1	downstream	384930	270042369	270180188
AGE120	1	1:270565118	270565118	2.63079e-13	GPR107	downstream	309623	270190508	270255495
AGE120	1	1:270565118	270565118	2.63079e-13	NCS1	downstream	230211	270274562	270334907
AGE120	1	1:270565118	270565118	2.63079e-13	HMCN2	downstream	41856	270363978	270523262
AGE120	1	1:270565118	270565118	2.63079e-13	ASS1	gene_body	0	270531589	270586364
AGE120	1	1:270565118	270565118	2.63079e-13	FUBP3	upstream	87332	270652450	270702918
AGE120	1	1:270565118	270565118	2.63079e-13	PRDM12	upstream	158563	270723681	270739468
AGE120	1	1:270565118	270565118	2.63079e-13	EXOSC2	upstream	183419	270748537	270758111
AGE120	1	1:270565118	270565118	2.63079e-13	ABL1	upstream	196550	270761668	270906708
AGE120	1	1:270565118	270565118	2.63079e-13	QRFP	upstream	346760	270911878	270912282
AGE120	1	1:270565118	270565118	2.63079e-13	FIBCD1	upstream	353133	270918251	270956347
AGE120	1	1:270565118	270565118	2.63079e-13	LAMC3	upstream	439315	271004433	271071223
AGE120	1	1:270565165	270565165	3.00389e-12	USP20	downstream	478385	269995520	270086780
AGE120	1	1:270565165	270565165	3.00389e-12	FNBP1	downstream	384977	270042369	270180188
AGE120	1	1:270565165	270565165	3.00389e-12	GPR107	downstream	309670	270190508	270255495
AGE120	1	1:270565165	270565165	3.00389e-12	NCS1	downstream	230258	270274562	270334907
AGE120	1	1:270565165	270565165	3.00389e-12	HMCN2	downstream	41903	270363978	270523262
AGE120	1	1:270565165	270565165	3.00389e-12	ASS1	gene_body	0	270531589	270586364
AGE120	1	1:270565165	270565165	3.00389e-12	FUBP3	upstream	87285	270652450	270702918
AGE120	1	1:270565165	270565165	3.00389e-12	PRDM12	upstream	158516	270723681	270739468
AGE120	1	1:270565165	270565165	3.00389e-12	EXOSC2	upstream	183372	270748537	270758111
AGE120	1	1:270565165	270565165	3.00389e-12	ABL1	upstream	196503	270761668	270906708
AGE120	1	1:270565165	270565165	3.00389e-12	QRFP	upstream	346713	270911878	270912282
AGE120	1	1:270565165	270565165	3.00389e-12	FIBCD1	upstream	353086	270918251	270956347
AGE120	1	1:270565165	270565165	3.00389e-12	LAMC3	upstream	439268	271004433	271071223
AGE120	1	1:270565186	270565186	3.00389e-12	USP20	downstream	478406	269995520	270086780
AGE120	1	1:270565186	270565186	3.00389e-12	FNBP1	downstream	384998	270042369	270180188
AGE120	1	1:270565186	270565186	3.00389e-12	GPR107	downstream	309691	270190508	270255495
AGE120	1	1:270565186	270565186	3.00389e-12	NCS1	downstream	230279	270274562	270334907
AGE120	1	1:270565186	270565186	3.00389e-12	HMCN2	downstream	41924	270363978	270523262
AGE120	1	1:270565186	270565186	3.00389e-12	ASS1	gene_body	0	270531589	270586364
AGE120	1	1:270565186	270565186	3.00389e-12	FUBP3	upstream	87264	270652450	270702918
AGE120	1	1:270565186	270565186	3.00389e-12	PRDM12	upstream	158495	270723681	270739468
AGE120	1	1:270565186	270565186	3.00389e-12	EXOSC2	upstream	183351	270748537	270758111
AGE120	1	1:270565186	270565186	3.00389e-12	ABL1	upstream	196482	270761668	270906708
AGE120	1	1:270565186	270565186	3.00389e-12	QRFP	upstream	346692	270911878	270912282
AGE120	1	1:270565186	270565186	3.00389e-12	FIBCD1	upstream	353065	270918251	270956347
AGE120	1	1:270565186	270565186	3.00389e-12	LAMC3	upstream	439247	271004433	271071223
AGE120	1	1:270565944	270565944	2.63079e-13	USP20	downstream	479164	269995520	270086780
AGE120	1	1:270565944	270565944	2.63079e-13	FNBP1	downstream	385756	270042369	270180188
AGE120	1	1:270565944	270565944	2.63079e-13	GPR107	downstream	310449	270190508	270255495
AGE120	1	1:270565944	270565944	2.63079e-13	NCS1	downstream	231037	270274562	270334907
AGE120	1	1:270565944	270565944	2.63079e-13	HMCN2	downstream	42682	270363978	270523262
AGE120	1	1:270565944	270565944	2.63079e-13	ASS1	gene_body	0	270531589	270586364
AGE120	1	1:270565944	270565944	2.63079e-13	FUBP3	upstream	86506	270652450	270702918
AGE120	1	1:270565944	270565944	2.63079e-13	PRDM12	upstream	157737	270723681	270739468
AGE120	1	1:270565944	270565944	2.63079e-13	EXOSC2	upstream	182593	270748537	270758111
AGE120	1	1:270565944	270565944	2.63079e-13	ABL1	upstream	195724	270761668	270906708
AGE120	1	1:270565944	270565944	2.63079e-13	QRFP	upstream	345934	270911878	270912282
AGE120	1	1:270565944	270565944	2.63079e-13	FIBCD1	upstream	352307	270918251	270956347
AGE120	1	1:270565944	270565944	2.63079e-13	LAMC3	upstream	438489	271004433	271071223
AGE120	1	1:270566389	270566389	2.83823e-13	USP20	downstream	479609	269995520	270086780
AGE120	1	1:270566389	270566389	2.83823e-13	FNBP1	downstream	386201	270042369	270180188
AGE120	1	1:270566389	270566389	2.83823e-13	GPR107	downstream	310894	270190508	270255495
AGE120	1	1:270566389	270566389	2.83823e-13	NCS1	downstream	231482	270274562	270334907
AGE120	1	1:270566389	270566389	2.83823e-13	HMCN2	downstream	43127	270363978	270523262
AGE120	1	1:270566389	270566389	2.83823e-13	ASS1	gene_body	0	270531589	270586364
AGE120	1	1:270566389	270566389	2.83823e-13	FUBP3	upstream	86061	270652450	270702918
AGE120	1	1:270566389	270566389	2.83823e-13	PRDM12	upstream	157292	270723681	270739468
AGE120	1	1:270566389	270566389	2.83823e-13	EXOSC2	upstream	182148	270748537	270758111
AGE120	1	1:270566389	270566389	2.83823e-13	ABL1	upstream	195279	270761668	270906708
AGE120	1	1:270566389	270566389	2.83823e-13	QRFP	upstream	345489	270911878	270912282
AGE120	1	1:270566389	270566389	2.83823e-13	FIBCD1	upstream	351862	270918251	270956347
AGE120	1	1:270566389	270566389	2.83823e-13	LAMC3	upstream	438044	271004433	271071223
AGE120	1	1:270566702	270566702	2.83823e-13	USP20	downstream	479922	269995520	270086780
AGE120	1	1:270566702	270566702	2.83823e-13	FNBP1	downstream	386514	270042369	270180188
AGE120	1	1:270566702	270566702	2.83823e-13	GPR107	downstream	311207	270190508	270255495
AGE120	1	1:270566702	270566702	2.83823e-13	NCS1	downstream	231795	270274562	270334907
AGE120	1	1:270566702	270566702	2.83823e-13	HMCN2	downstream	43440	270363978	270523262
AGE120	1	1:270566702	270566702	2.83823e-13	ASS1	gene_body	0	270531589	270586364
AGE120	1	1:270566702	270566702	2.83823e-13	FUBP3	upstream	85748	270652450	270702918
AGE120	1	1:270566702	270566702	2.83823e-13	PRDM12	upstream	156979	270723681	270739468
AGE120	1	1:270566702	270566702	2.83823e-13	EXOSC2	upstream	181835	270748537	270758111
AGE120	1	1:270566702	270566702	2.83823e-13	ABL1	upstream	194966	270761668	270906708
AGE120	1	1:270566702	270566702	2.83823e-13	QRFP	upstream	345176	270911878	270912282
AGE120	1	1:270566702	270566702	2.83823e-13	FIBCD1	upstream	351549	270918251	270956347
AGE120	1	1:270566702	270566702	2.83823e-13	LAMC3	upstream	437731	271004433	271071223
AGE120	1	1:270566882	270566882	3.13557e-11	USP20	downstream	480102	269995520	270086780
AGE120	1	1:270566882	270566882	3.13557e-11	FNBP1	downstream	386694	270042369	270180188
AGE120	1	1:270566882	270566882	3.13557e-11	GPR107	downstream	311387	270190508	270255495
AGE120	1	1:270566882	270566882	3.13557e-11	NCS1	downstream	231975	270274562	270334907
AGE120	1	1:270566882	270566882	3.13557e-11	HMCN2	downstream	43620	270363978	270523262
AGE120	1	1:270566882	270566882	3.13557e-11	ASS1	gene_body	0	270531589	270586364
AGE120	1	1:270566882	270566882	3.13557e-11	FUBP3	upstream	85568	270652450	270702918
AGE120	1	1:270566882	270566882	3.13557e-11	PRDM12	upstream	156799	270723681	270739468
AGE120	1	1:270566882	270566882	3.13557e-11	EXOSC2	upstream	181655	270748537	270758111
AGE120	1	1:270566882	270566882	3.13557e-11	ABL1	upstream	194786	270761668	270906708
AGE120	1	1:270566882	270566882	3.13557e-11	QRFP	upstream	344996	270911878	270912282
AGE120	1	1:270566882	270566882	3.13557e-11	FIBCD1	upstream	351369	270918251	270956347
AGE120	1	1:270566882	270566882	3.13557e-11	LAMC3	upstream	437551	271004433	271071223
AGE120	1	1:270567117	270567117	2.83823e-13	USP20	downstream	480337	269995520	270086780
AGE120	1	1:270567117	270567117	2.83823e-13	FNBP1	downstream	386929	270042369	270180188
AGE120	1	1:270567117	270567117	2.83823e-13	GPR107	downstream	311622	270190508	270255495
AGE120	1	1:270567117	270567117	2.83823e-13	NCS1	downstream	232210	270274562	270334907
AGE120	1	1:270567117	270567117	2.83823e-13	HMCN2	downstream	43855	270363978	270523262
AGE120	1	1:270567117	270567117	2.83823e-13	ASS1	gene_body	0	270531589	270586364
AGE120	1	1:270567117	270567117	2.83823e-13	FUBP3	upstream	85333	270652450	270702918
AGE120	1	1:270567117	270567117	2.83823e-13	PRDM12	upstream	156564	270723681	270739468
AGE120	1	1:270567117	270567117	2.83823e-13	EXOSC2	upstream	181420	270748537	270758111
AGE120	1	1:270567117	270567117	2.83823e-13	ABL1	upstream	194551	270761668	270906708
AGE120	1	1:270567117	270567117	2.83823e-13	QRFP	upstream	344761	270911878	270912282
AGE120	1	1:270567117	270567117	2.83823e-13	FIBCD1	upstream	351134	270918251	270956347
AGE120	1	1:270567117	270567117	2.83823e-13	LAMC3	upstream	437316	271004433	271071223
AGE120	1	1:270567130	270567130	3.13557e-11	USP20	downstream	480350	269995520	270086780
AGE120	1	1:270567130	270567130	3.13557e-11	FNBP1	downstream	386942	270042369	270180188
AGE120	1	1:270567130	270567130	3.13557e-11	GPR107	downstream	311635	270190508	270255495
AGE120	1	1:270567130	270567130	3.13557e-11	NCS1	downstream	232223	270274562	270334907
AGE120	1	1:270567130	270567130	3.13557e-11	HMCN2	downstream	43868	270363978	270523262
AGE120	1	1:270567130	270567130	3.13557e-11	ASS1	gene_body	0	270531589	270586364
AGE120	1	1:270567130	270567130	3.13557e-11	FUBP3	upstream	85320	270652450	270702918
AGE120	1	1:270567130	270567130	3.13557e-11	PRDM12	upstream	156551	270723681	270739468
AGE120	1	1:270567130	270567130	3.13557e-11	EXOSC2	upstream	181407	270748537	270758111
AGE120	1	1:270567130	270567130	3.13557e-11	ABL1	upstream	194538	270761668	270906708
AGE120	1	1:270567130	270567130	3.13557e-11	QRFP	upstream	344748	270911878	270912282
AGE120	1	1:270567130	270567130	3.13557e-11	FIBCD1	upstream	351121	270918251	270956347
AGE120	1	1:270567130	270567130	3.13557e-11	LAMC3	upstream	437303	271004433	271071223
AGE120	1	1:270567241	270567241	2.83823e-13	USP20	downstream	480461	269995520	270086780
AGE120	1	1:270567241	270567241	2.83823e-13	FNBP1	downstream	387053	270042369	270180188
AGE120	1	1:270567241	270567241	2.83823e-13	GPR107	downstream	311746	270190508	270255495
AGE120	1	1:270567241	270567241	2.83823e-13	NCS1	downstream	232334	270274562	270334907
AGE120	1	1:270567241	270567241	2.83823e-13	HMCN2	downstream	43979	270363978	270523262
AGE120	1	1:270567241	270567241	2.83823e-13	ASS1	gene_body	0	270531589	270586364
AGE120	1	1:270567241	270567241	2.83823e-13	FUBP3	upstream	85209	270652450	270702918
AGE120	1	1:270567241	270567241	2.83823e-13	PRDM12	upstream	156440	270723681	270739468
AGE120	1	1:270567241	270567241	2.83823e-13	EXOSC2	upstream	181296	270748537	270758111
AGE120	1	1:270567241	270567241	2.83823e-13	ABL1	upstream	194427	270761668	270906708
AGE120	1	1:270567241	270567241	2.83823e-13	QRFP	upstream	344637	270911878	270912282
AGE120	1	1:270567241	270567241	2.83823e-13	FIBCD1	upstream	351010	270918251	270956347
AGE120	1	1:270567241	270567241	2.83823e-13	LAMC3	upstream	437192	271004433	271071223
AGE120	1	1:270567309	270567309	2.83823e-13	USP20	downstream	480529	269995520	270086780
AGE120	1	1:270567309	270567309	2.83823e-13	FNBP1	downstream	387121	270042369	270180188
AGE120	1	1:270567309	270567309	2.83823e-13	GPR107	downstream	311814	270190508	270255495
AGE120	1	1:270567309	270567309	2.83823e-13	NCS1	downstream	232402	270274562	270334907
AGE120	1	1:270567309	270567309	2.83823e-13	HMCN2	downstream	44047	270363978	270523262
AGE120	1	1:270567309	270567309	2.83823e-13	ASS1	gene_body	0	270531589	270586364
AGE120	1	1:270567309	270567309	2.83823e-13	FUBP3	upstream	85141	270652450	270702918
AGE120	1	1:270567309	270567309	2.83823e-13	PRDM12	upstream	156372	270723681	270739468
AGE120	1	1:270567309	270567309	2.83823e-13	EXOSC2	upstream	181228	270748537	270758111
AGE120	1	1:270567309	270567309	2.83823e-13	ABL1	upstream	194359	270761668	270906708
AGE120	1	1:270567309	270567309	2.83823e-13	QRFP	upstream	344569	270911878	270912282
AGE120	1	1:270567309	270567309	2.83823e-13	FIBCD1	upstream	350942	270918251	270956347
AGE120	1	1:270567309	270567309	2.83823e-13	LAMC3	upstream	437124	271004433	271071223
AGE120	1	1:270567415	270567415	2.83823e-13	USP20	downstream	480635	269995520	270086780
AGE120	1	1:270567415	270567415	2.83823e-13	FNBP1	downstream	387227	270042369	270180188
AGE120	1	1:270567415	270567415	2.83823e-13	GPR107	downstream	311920	270190508	270255495
AGE120	1	1:270567415	270567415	2.83823e-13	NCS1	downstream	232508	270274562	270334907
AGE120	1	1:270567415	270567415	2.83823e-13	HMCN2	downstream	44153	270363978	270523262
AGE120	1	1:270567415	270567415	2.83823e-13	ASS1	gene_body	0	270531589	270586364
AGE120	1	1:270567415	270567415	2.83823e-13	FUBP3	upstream	85035	270652450	270702918
AGE120	1	1:270567415	270567415	2.83823e-13	PRDM12	upstream	156266	270723681	270739468
AGE120	1	1:270567415	270567415	2.83823e-13	EXOSC2	upstream	181122	270748537	270758111
AGE120	1	1:270567415	270567415	2.83823e-13	ABL1	upstream	194253	270761668	270906708
AGE120	1	1:270567415	270567415	2.83823e-13	QRFP	upstream	344463	270911878	270912282
AGE120	1	1:270567415	270567415	2.83823e-13	FIBCD1	upstream	350836	270918251	270956347
AGE120	1	1:270567415	270567415	2.83823e-13	LAMC3	upstream	437018	271004433	271071223
AGE120	1	1:270567466	270567466	2.83823e-13	USP20	downstream	480686	269995520	270086780
AGE120	1	1:270567466	270567466	2.83823e-13	FNBP1	downstream	387278	270042369	270180188
AGE120	1	1:270567466	270567466	2.83823e-13	GPR107	downstream	311971	270190508	270255495
AGE120	1	1:270567466	270567466	2.83823e-13	NCS1	downstream	232559	270274562	270334907
AGE120	1	1:270567466	270567466	2.83823e-13	HMCN2	downstream	44204	270363978	270523262
AGE120	1	1:270567466	270567466	2.83823e-13	ASS1	gene_body	0	270531589	270586364
AGE120	1	1:270567466	270567466	2.83823e-13	FUBP3	upstream	84984	270652450	270702918
AGE120	1	1:270567466	270567466	2.83823e-13	PRDM12	upstream	156215	270723681	270739468
AGE120	1	1:270567466	270567466	2.83823e-13	EXOSC2	upstream	181071	270748537	270758111
AGE120	1	1:270567466	270567466	2.83823e-13	ABL1	upstream	194202	270761668	270906708
AGE120	1	1:270567466	270567466	2.83823e-13	QRFP	upstream	344412	270911878	270912282
AGE120	1	1:270567466	270567466	2.83823e-13	FIBCD1	upstream	350785	270918251	270956347
AGE120	1	1:270567466	270567466	2.83823e-13	LAMC3	upstream	436967	271004433	271071223
AGE120	1	1:270567473	270567473	7.43496e-11	USP20	downstream	480693	269995520	270086780
AGE120	1	1:270567473	270567473	7.43496e-11	FNBP1	downstream	387285	270042369	270180188
AGE120	1	1:270567473	270567473	7.43496e-11	GPR107	downstream	311978	270190508	270255495
AGE120	1	1:270567473	270567473	7.43496e-11	NCS1	downstream	232566	270274562	270334907
AGE120	1	1:270567473	270567473	7.43496e-11	HMCN2	downstream	44211	270363978	270523262
AGE120	1	1:270567473	270567473	7.43496e-11	ASS1	gene_body	0	270531589	270586364
AGE120	1	1:270567473	270567473	7.43496e-11	FUBP3	upstream	84977	270652450	270702918
AGE120	1	1:270567473	270567473	7.43496e-11	PRDM12	upstream	156208	270723681	270739468
AGE120	1	1:270567473	270567473	7.43496e-11	EXOSC2	upstream	181064	270748537	270758111
AGE120	1	1:270567473	270567473	7.43496e-11	ABL1	upstream	194195	270761668	270906708
AGE120	1	1:270567473	270567473	7.43496e-11	QRFP	upstream	344405	270911878	270912282
AGE120	1	1:270567473	270567473	7.43496e-11	FIBCD1	upstream	350778	270918251	270956347
AGE120	1	1:270567473	270567473	7.43496e-11	LAMC3	upstream	436960	271004433	271071223
AGE120	1	1:270567610	270567610	3.13557e-11	USP20	downstream	480830	269995520	270086780
AGE120	1	1:270567610	270567610	3.13557e-11	FNBP1	downstream	387422	270042369	270180188
AGE120	1	1:270567610	270567610	3.13557e-11	GPR107	downstream	312115	270190508	270255495
AGE120	1	1:270567610	270567610	3.13557e-11	NCS1	downstream	232703	270274562	270334907
AGE120	1	1:270567610	270567610	3.13557e-11	HMCN2	downstream	44348	270363978	270523262
AGE120	1	1:270567610	270567610	3.13557e-11	ASS1	gene_body	0	270531589	270586364
AGE120	1	1:270567610	270567610	3.13557e-11	FUBP3	upstream	84840	270652450	270702918
AGE120	1	1:270567610	270567610	3.13557e-11	PRDM12	upstream	156071	270723681	270739468
AGE120	1	1:270567610	270567610	3.13557e-11	EXOSC2	upstream	180927	270748537	270758111
AGE120	1	1:270567610	270567610	3.13557e-11	ABL1	upstream	194058	270761668	270906708
AGE120	1	1:270567610	270567610	3.13557e-11	QRFP	upstream	344268	270911878	270912282
AGE120	1	1:270567610	270567610	3.13557e-11	FIBCD1	upstream	350641	270918251	270956347
AGE120	1	1:270567610	270567610	3.13557e-11	LAMC3	upstream	436823	271004433	271071223
AGE120	1	1:270567622	270567622	3.13557e-11	USP20	downstream	480842	269995520	270086780
AGE120	1	1:270567622	270567622	3.13557e-11	FNBP1	downstream	387434	270042369	270180188
AGE120	1	1:270567622	270567622	3.13557e-11	GPR107	downstream	312127	270190508	270255495
AGE120	1	1:270567622	270567622	3.13557e-11	NCS1	downstream	232715	270274562	270334907
AGE120	1	1:270567622	270567622	3.13557e-11	HMCN2	downstream	44360	270363978	270523262
AGE120	1	1:270567622	270567622	3.13557e-11	ASS1	gene_body	0	270531589	270586364
AGE120	1	1:270567622	270567622	3.13557e-11	FUBP3	upstream	84828	270652450	270702918
AGE120	1	1:270567622	270567622	3.13557e-11	PRDM12	upstream	156059	270723681	270739468
AGE120	1	1:270567622	270567622	3.13557e-11	EXOSC2	upstream	180915	270748537	270758111
AGE120	1	1:270567622	270567622	3.13557e-11	ABL1	upstream	194046	270761668	270906708
AGE120	1	1:270567622	270567622	3.13557e-11	QRFP	upstream	344256	270911878	270912282
AGE120	1	1:270567622	270567622	3.13557e-11	FIBCD1	upstream	350629	270918251	270956347
AGE120	1	1:270567622	270567622	3.13557e-11	LAMC3	upstream	436811	271004433	271071223
AGE120	1	1:270567641	270567641	2.83823e-13	USP20	downstream	480861	269995520	270086780
AGE120	1	1:270567641	270567641	2.83823e-13	FNBP1	downstream	387453	270042369	270180188
AGE120	1	1:270567641	270567641	2.83823e-13	GPR107	downstream	312146	270190508	270255495
AGE120	1	1:270567641	270567641	2.83823e-13	NCS1	downstream	232734	270274562	270334907
AGE120	1	1:270567641	270567641	2.83823e-13	HMCN2	downstream	44379	270363978	270523262
AGE120	1	1:270567641	270567641	2.83823e-13	ASS1	gene_body	0	270531589	270586364
AGE120	1	1:270567641	270567641	2.83823e-13	FUBP3	upstream	84809	270652450	270702918
AGE120	1	1:270567641	270567641	2.83823e-13	PRDM12	upstream	156040	270723681	270739468
AGE120	1	1:270567641	270567641	2.83823e-13	EXOSC2	upstream	180896	270748537	270758111
AGE120	1	1:270567641	270567641	2.83823e-13	ABL1	upstream	194027	270761668	270906708
AGE120	1	1:270567641	270567641	2.83823e-13	QRFP	upstream	344237	270911878	270912282
AGE120	1	1:270567641	270567641	2.83823e-13	FIBCD1	upstream	350610	270918251	270956347
AGE120	1	1:270567641	270567641	2.83823e-13	LAMC3	upstream	436792	271004433	271071223
AGE120	1	1:270567645	270567645	2.83823e-13	USP20	downstream	480865	269995520	270086780
AGE120	1	1:270567645	270567645	2.83823e-13	FNBP1	downstream	387457	270042369	270180188
AGE120	1	1:270567645	270567645	2.83823e-13	GPR107	downstream	312150	270190508	270255495
AGE120	1	1:270567645	270567645	2.83823e-13	NCS1	downstream	232738	270274562	270334907
AGE120	1	1:270567645	270567645	2.83823e-13	HMCN2	downstream	44383	270363978	270523262
AGE120	1	1:270567645	270567645	2.83823e-13	ASS1	gene_body	0	270531589	270586364
AGE120	1	1:270567645	270567645	2.83823e-13	FUBP3	upstream	84805	270652450	270702918
AGE120	1	1:270567645	270567645	2.83823e-13	PRDM12	upstream	156036	270723681	270739468
AGE120	1	1:270567645	270567645	2.83823e-13	EXOSC2	upstream	180892	270748537	270758111
AGE120	1	1:270567645	270567645	2.83823e-13	ABL1	upstream	194023	270761668	270906708
AGE120	1	1:270567645	270567645	2.83823e-13	QRFP	upstream	344233	270911878	270912282
AGE120	1	1:270567645	270567645	2.83823e-13	FIBCD1	upstream	350606	270918251	270956347
AGE120	1	1:270567645	270567645	2.83823e-13	LAMC3	upstream	436788	271004433	271071223
AGE120	1	1:270567649	270567649	2.83823e-13	USP20	downstream	480869	269995520	270086780
AGE120	1	1:270567649	270567649	2.83823e-13	FNBP1	downstream	387461	270042369	270180188
AGE120	1	1:270567649	270567649	2.83823e-13	GPR107	downstream	312154	270190508	270255495
AGE120	1	1:270567649	270567649	2.83823e-13	NCS1	downstream	232742	270274562	270334907
AGE120	1	1:270567649	270567649	2.83823e-13	HMCN2	downstream	44387	270363978	270523262
AGE120	1	1:270567649	270567649	2.83823e-13	ASS1	gene_body	0	270531589	270586364
AGE120	1	1:270567649	270567649	2.83823e-13	FUBP3	upstream	84801	270652450	270702918
AGE120	1	1:270567649	270567649	2.83823e-13	PRDM12	upstream	156032	270723681	270739468
AGE120	1	1:270567649	270567649	2.83823e-13	EXOSC2	upstream	180888	270748537	270758111
AGE120	1	1:270567649	270567649	2.83823e-13	ABL1	upstream	194019	270761668	270906708
AGE120	1	1:270567649	270567649	2.83823e-13	QRFP	upstream	344229	270911878	270912282
AGE120	1	1:270567649	270567649	2.83823e-13	FIBCD1	upstream	350602	270918251	270956347
AGE120	1	1:270567649	270567649	2.83823e-13	LAMC3	upstream	436784	271004433	271071223
AGE120	1	1:270567655	270567655	3.13557e-11	USP20	downstream	480875	269995520	270086780
AGE120	1	1:270567655	270567655	3.13557e-11	FNBP1	downstream	387467	270042369	270180188
AGE120	1	1:270567655	270567655	3.13557e-11	GPR107	downstream	312160	270190508	270255495
AGE120	1	1:270567655	270567655	3.13557e-11	NCS1	downstream	232748	270274562	270334907
AGE120	1	1:270567655	270567655	3.13557e-11	HMCN2	downstream	44393	270363978	270523262
AGE120	1	1:270567655	270567655	3.13557e-11	ASS1	gene_body	0	270531589	270586364
AGE120	1	1:270567655	270567655	3.13557e-11	FUBP3	upstream	84795	270652450	270702918
AGE120	1	1:270567655	270567655	3.13557e-11	PRDM12	upstream	156026	270723681	270739468
AGE120	1	1:270567655	270567655	3.13557e-11	EXOSC2	upstream	180882	270748537	270758111
AGE120	1	1:270567655	270567655	3.13557e-11	ABL1	upstream	194013	270761668	270906708
AGE120	1	1:270567655	270567655	3.13557e-11	QRFP	upstream	344223	270911878	270912282
AGE120	1	1:270567655	270567655	3.13557e-11	FIBCD1	upstream	350596	270918251	270956347
AGE120	1	1:270567655	270567655	3.13557e-11	LAMC3	upstream	436778	271004433	271071223
AGE120	1	1:270567682	270567682	3.17279e-11	USP20	downstream	480902	269995520	270086780
AGE120	1	1:270567682	270567682	3.17279e-11	FNBP1	downstream	387494	270042369	270180188
AGE120	1	1:270567682	270567682	3.17279e-11	GPR107	downstream	312187	270190508	270255495
AGE120	1	1:270567682	270567682	3.17279e-11	NCS1	downstream	232775	270274562	270334907
AGE120	1	1:270567682	270567682	3.17279e-11	HMCN2	downstream	44420	270363978	270523262
AGE120	1	1:270567682	270567682	3.17279e-11	ASS1	gene_body	0	270531589	270586364
AGE120	1	1:270567682	270567682	3.17279e-11	FUBP3	upstream	84768	270652450	270702918
AGE120	1	1:270567682	270567682	3.17279e-11	PRDM12	upstream	155999	270723681	270739468
AGE120	1	1:270567682	270567682	3.17279e-11	EXOSC2	upstream	180855	270748537	270758111
AGE120	1	1:270567682	270567682	3.17279e-11	ABL1	upstream	193986	270761668	270906708
AGE120	1	1:270567682	270567682	3.17279e-11	QRFP	upstream	344196	270911878	270912282
AGE120	1	1:270567682	270567682	3.17279e-11	FIBCD1	upstream	350569	270918251	270956347
AGE120	1	1:270567682	270567682	3.17279e-11	LAMC3	upstream	436751	271004433	271071223
AGE120	1	1:270567710	270567710	2.83823e-13	USP20	downstream	480930	269995520	270086780
AGE120	1	1:270567710	270567710	2.83823e-13	FNBP1	downstream	387522	270042369	270180188
AGE120	1	1:270567710	270567710	2.83823e-13	GPR107	downstream	312215	270190508	270255495
AGE120	1	1:270567710	270567710	2.83823e-13	NCS1	downstream	232803	270274562	270334907
AGE120	1	1:270567710	270567710	2.83823e-13	HMCN2	downstream	44448	270363978	270523262
AGE120	1	1:270567710	270567710	2.83823e-13	ASS1	gene_body	0	270531589	270586364
AGE120	1	1:270567710	270567710	2.83823e-13	FUBP3	upstream	84740	270652450	270702918
AGE120	1	1:270567710	270567710	2.83823e-13	PRDM12	upstream	155971	270723681	270739468
AGE120	1	1:270567710	270567710	2.83823e-13	EXOSC2	upstream	180827	270748537	270758111
AGE120	1	1:270567710	270567710	2.83823e-13	ABL1	upstream	193958	270761668	270906708
AGE120	1	1:270567710	270567710	2.83823e-13	QRFP	upstream	344168	270911878	270912282
AGE120	1	1:270567710	270567710	2.83823e-13	FIBCD1	upstream	350541	270918251	270956347
AGE120	1	1:270567710	270567710	2.83823e-13	LAMC3	upstream	436723	271004433	271071223
AGE120	1	1:270567711	270567711	2.83823e-13	USP20	downstream	480931	269995520	270086780
AGE120	1	1:270567711	270567711	2.83823e-13	FNBP1	downstream	387523	270042369	270180188
AGE120	1	1:270567711	270567711	2.83823e-13	GPR107	downstream	312216	270190508	270255495
AGE120	1	1:270567711	270567711	2.83823e-13	NCS1	downstream	232804	270274562	270334907
AGE120	1	1:270567711	270567711	2.83823e-13	HMCN2	downstream	44449	270363978	270523262
AGE120	1	1:270567711	270567711	2.83823e-13	ASS1	gene_body	0	270531589	270586364
AGE120	1	1:270567711	270567711	2.83823e-13	FUBP3	upstream	84739	270652450	270702918
AGE120	1	1:270567711	270567711	2.83823e-13	PRDM12	upstream	155970	270723681	270739468
AGE120	1	1:270567711	270567711	2.83823e-13	EXOSC2	upstream	180826	270748537	270758111
AGE120	1	1:270567711	270567711	2.83823e-13	ABL1	upstream	193957	270761668	270906708
AGE120	1	1:270567711	270567711	2.83823e-13	QRFP	upstream	344167	270911878	270912282
AGE120	1	1:270567711	270567711	2.83823e-13	FIBCD1	upstream	350540	270918251	270956347
AGE120	1	1:270567711	270567711	2.83823e-13	LAMC3	upstream	436722	271004433	271071223
AGE120	1	1:270567730	270567730	2.83823e-13	USP20	downstream	480950	269995520	270086780
AGE120	1	1:270567730	270567730	2.83823e-13	FNBP1	downstream	387542	270042369	270180188
AGE120	1	1:270567730	270567730	2.83823e-13	GPR107	downstream	312235	270190508	270255495
AGE120	1	1:270567730	270567730	2.83823e-13	NCS1	downstream	232823	270274562	270334907
AGE120	1	1:270567730	270567730	2.83823e-13	HMCN2	downstream	44468	270363978	270523262
AGE120	1	1:270567730	270567730	2.83823e-13	ASS1	gene_body	0	270531589	270586364
AGE120	1	1:270567730	270567730	2.83823e-13	FUBP3	upstream	84720	270652450	270702918
AGE120	1	1:270567730	270567730	2.83823e-13	PRDM12	upstream	155951	270723681	270739468
AGE120	1	1:270567730	270567730	2.83823e-13	EXOSC2	upstream	180807	270748537	270758111
AGE120	1	1:270567730	270567730	2.83823e-13	ABL1	upstream	193938	270761668	270906708
AGE120	1	1:270567730	270567730	2.83823e-13	QRFP	upstream	344148	270911878	270912282
AGE120	1	1:270567730	270567730	2.83823e-13	FIBCD1	upstream	350521	270918251	270956347
AGE120	1	1:270567730	270567730	2.83823e-13	LAMC3	upstream	436703	271004433	271071223
AGE120	1	1:270567899	270567899	3.03641e-13	USP20	downstream	481119	269995520	270086780
AGE120	1	1:270567899	270567899	3.03641e-13	FNBP1	downstream	387711	270042369	270180188
AGE120	1	1:270567899	270567899	3.03641e-13	GPR107	downstream	312404	270190508	270255495
AGE120	1	1:270567899	270567899	3.03641e-13	NCS1	downstream	232992	270274562	270334907
AGE120	1	1:270567899	270567899	3.03641e-13	HMCN2	downstream	44637	270363978	270523262
AGE120	1	1:270567899	270567899	3.03641e-13	ASS1	gene_body	0	270531589	270586364
AGE120	1	1:270567899	270567899	3.03641e-13	FUBP3	upstream	84551	270652450	270702918
AGE120	1	1:270567899	270567899	3.03641e-13	PRDM12	upstream	155782	270723681	270739468
AGE120	1	1:270567899	270567899	3.03641e-13	EXOSC2	upstream	180638	270748537	270758111
AGE120	1	1:270567899	270567899	3.03641e-13	ABL1	upstream	193769	270761668	270906708
AGE120	1	1:270567899	270567899	3.03641e-13	QRFP	upstream	343979	270911878	270912282
AGE120	1	1:270567899	270567899	3.03641e-13	FIBCD1	upstream	350352	270918251	270956347
AGE120	1	1:270567899	270567899	3.03641e-13	LAMC3	upstream	436534	271004433	271071223
AGE120	1	1:270567909	270567909	3.03641e-13	USP20	downstream	481129	269995520	270086780
AGE120	1	1:270567909	270567909	3.03641e-13	FNBP1	downstream	387721	270042369	270180188
AGE120	1	1:270567909	270567909	3.03641e-13	GPR107	downstream	312414	270190508	270255495
AGE120	1	1:270567909	270567909	3.03641e-13	NCS1	downstream	233002	270274562	270334907
AGE120	1	1:270567909	270567909	3.03641e-13	HMCN2	downstream	44647	270363978	270523262
AGE120	1	1:270567909	270567909	3.03641e-13	ASS1	gene_body	0	270531589	270586364
AGE120	1	1:270567909	270567909	3.03641e-13	FUBP3	upstream	84541	270652450	270702918
AGE120	1	1:270567909	270567909	3.03641e-13	PRDM12	upstream	155772	270723681	270739468
AGE120	1	1:270567909	270567909	3.03641e-13	EXOSC2	upstream	180628	270748537	270758111
AGE120	1	1:270567909	270567909	3.03641e-13	ABL1	upstream	193759	270761668	270906708
AGE120	1	1:270567909	270567909	3.03641e-13	QRFP	upstream	343969	270911878	270912282
AGE120	1	1:270567909	270567909	3.03641e-13	FIBCD1	upstream	350342	270918251	270956347
AGE120	1	1:270567909	270567909	3.03641e-13	LAMC3	upstream	436524	271004433	271071223
AGE120	1	1:270568101	270568101	7.74078e-11	USP20	downstream	481321	269995520	270086780
AGE120	1	1:270568101	270568101	7.74078e-11	FNBP1	downstream	387913	270042369	270180188
AGE120	1	1:270568101	270568101	7.74078e-11	GPR107	downstream	312606	270190508	270255495
AGE120	1	1:270568101	270568101	7.74078e-11	NCS1	downstream	233194	270274562	270334907
AGE120	1	1:270568101	270568101	7.74078e-11	HMCN2	downstream	44839	270363978	270523262
AGE120	1	1:270568101	270568101	7.74078e-11	ASS1	gene_body	0	270531589	270586364
AGE120	1	1:270568101	270568101	7.74078e-11	FUBP3	upstream	84349	270652450	270702918
AGE120	1	1:270568101	270568101	7.74078e-11	PRDM12	upstream	155580	270723681	270739468
AGE120	1	1:270568101	270568101	7.74078e-11	EXOSC2	upstream	180436	270748537	270758111
AGE120	1	1:270568101	270568101	7.74078e-11	ABL1	upstream	193567	270761668	270906708
AGE120	1	1:270568101	270568101	7.74078e-11	QRFP	upstream	343777	270911878	270912282
AGE120	1	1:270568101	270568101	7.74078e-11	FIBCD1	upstream	350150	270918251	270956347
AGE120	1	1:270568101	270568101	7.74078e-11	LAMC3	upstream	436332	271004433	271071223
AGE120	1	1:270569320	270569320	3.71397e-09	USP20	downstream	482540	269995520	270086780
AGE120	1	1:270569320	270569320	3.71397e-09	FNBP1	downstream	389132	270042369	270180188
AGE120	1	1:270569320	270569320	3.71397e-09	GPR107	downstream	313825	270190508	270255495
AGE120	1	1:270569320	270569320	3.71397e-09	NCS1	downstream	234413	270274562	270334907
AGE120	1	1:270569320	270569320	3.71397e-09	HMCN2	downstream	46058	270363978	270523262
AGE120	1	1:270569320	270569320	3.71397e-09	ASS1	gene_body	0	270531589	270586364
AGE120	1	1:270569320	270569320	3.71397e-09	FUBP3	upstream	83130	270652450	270702918
AGE120	1	1:270569320	270569320	3.71397e-09	PRDM12	upstream	154361	270723681	270739468
AGE120	1	1:270569320	270569320	3.71397e-09	EXOSC2	upstream	179217	270748537	270758111
AGE120	1	1:270569320	270569320	3.71397e-09	ABL1	upstream	192348	270761668	270906708
AGE120	1	1:270569320	270569320	3.71397e-09	QRFP	upstream	342558	270911878	270912282
AGE120	1	1:270569320	270569320	3.71397e-09	FIBCD1	upstream	348931	270918251	270956347
AGE120	1	1:270569320	270569320	3.71397e-09	LAMC3	upstream	435113	271004433	271071223
AGE120	1	1:270569333	270569333	2.89271e-09	USP20	downstream	482553	269995520	270086780
AGE120	1	1:270569333	270569333	2.89271e-09	FNBP1	downstream	389145	270042369	270180188
AGE120	1	1:270569333	270569333	2.89271e-09	GPR107	downstream	313838	270190508	270255495
AGE120	1	1:270569333	270569333	2.89271e-09	NCS1	downstream	234426	270274562	270334907
AGE120	1	1:270569333	270569333	2.89271e-09	HMCN2	downstream	46071	270363978	270523262
AGE120	1	1:270569333	270569333	2.89271e-09	ASS1	gene_body	0	270531589	270586364
AGE120	1	1:270569333	270569333	2.89271e-09	FUBP3	upstream	83117	270652450	270702918
AGE120	1	1:270569333	270569333	2.89271e-09	PRDM12	upstream	154348	270723681	270739468
AGE120	1	1:270569333	270569333	2.89271e-09	EXOSC2	upstream	179204	270748537	270758111
AGE120	1	1:270569333	270569333	2.89271e-09	ABL1	upstream	192335	270761668	270906708
AGE120	1	1:270569333	270569333	2.89271e-09	QRFP	upstream	342545	270911878	270912282
AGE120	1	1:270569333	270569333	2.89271e-09	FIBCD1	upstream	348918	270918251	270956347
AGE120	1	1:270569333	270569333	2.89271e-09	LAMC3	upstream	435100	271004433	271071223
AGE120	1	1:270569687	270569687	1.92595e-10	USP20	downstream	482907	269995520	270086780
AGE120	1	1:270569687	270569687	1.92595e-10	FNBP1	downstream	389499	270042369	270180188
AGE120	1	1:270569687	270569687	1.92595e-10	GPR107	downstream	314192	270190508	270255495
AGE120	1	1:270569687	270569687	1.92595e-10	NCS1	downstream	234780	270274562	270334907
AGE120	1	1:270569687	270569687	1.92595e-10	HMCN2	downstream	46425	270363978	270523262
AGE120	1	1:270569687	270569687	1.92595e-10	ASS1	gene_body	0	270531589	270586364
AGE120	1	1:270569687	270569687	1.92595e-10	FUBP3	upstream	82763	270652450	270702918
AGE120	1	1:270569687	270569687	1.92595e-10	PRDM12	upstream	153994	270723681	270739468
AGE120	1	1:270569687	270569687	1.92595e-10	EXOSC2	upstream	178850	270748537	270758111
AGE120	1	1:270569687	270569687	1.92595e-10	ABL1	upstream	191981	270761668	270906708
AGE120	1	1:270569687	270569687	1.92595e-10	QRFP	upstream	342191	270911878	270912282
AGE120	1	1:270569687	270569687	1.92595e-10	FIBCD1	upstream	348564	270918251	270956347
AGE120	1	1:270569687	270569687	1.92595e-10	LAMC3	upstream	434746	271004433	271071223
AGE120	1	1:270569722	270569722	1.90515e-11	USP20	downstream	482942	269995520	270086780
AGE120	1	1:270569722	270569722	1.90515e-11	FNBP1	downstream	389534	270042369	270180188
AGE120	1	1:270569722	270569722	1.90515e-11	GPR107	downstream	314227	270190508	270255495
AGE120	1	1:270569722	270569722	1.90515e-11	NCS1	downstream	234815	270274562	270334907
AGE120	1	1:270569722	270569722	1.90515e-11	HMCN2	downstream	46460	270363978	270523262
AGE120	1	1:270569722	270569722	1.90515e-11	ASS1	gene_body	0	270531589	270586364
AGE120	1	1:270569722	270569722	1.90515e-11	FUBP3	upstream	82728	270652450	270702918
AGE120	1	1:270569722	270569722	1.90515e-11	PRDM12	upstream	153959	270723681	270739468
AGE120	1	1:270569722	270569722	1.90515e-11	EXOSC2	upstream	178815	270748537	270758111
AGE120	1	1:270569722	270569722	1.90515e-11	ABL1	upstream	191946	270761668	270906708
AGE120	1	1:270569722	270569722	1.90515e-11	QRFP	upstream	342156	270911878	270912282
AGE120	1	1:270569722	270569722	1.90515e-11	FIBCD1	upstream	348529	270918251	270956347
AGE120	1	1:270569722	270569722	1.90515e-11	LAMC3	upstream	434711	271004433	271071223
AGE120	1	1:270569815	270569815	4.08912e-13	USP20	downstream	483035	269995520	270086780
AGE120	1	1:270569815	270569815	4.08912e-13	FNBP1	downstream	389627	270042369	270180188
AGE120	1	1:270569815	270569815	4.08912e-13	GPR107	downstream	314320	270190508	270255495
AGE120	1	1:270569815	270569815	4.08912e-13	NCS1	downstream	234908	270274562	270334907
AGE120	1	1:270569815	270569815	4.08912e-13	HMCN2	downstream	46553	270363978	270523262
AGE120	1	1:270569815	270569815	4.08912e-13	ASS1	gene_body	0	270531589	270586364
AGE120	1	1:270569815	270569815	4.08912e-13	FUBP3	upstream	82635	270652450	270702918
AGE120	1	1:270569815	270569815	4.08912e-13	PRDM12	upstream	153866	270723681	270739468
AGE120	1	1:270569815	270569815	4.08912e-13	EXOSC2	upstream	178722	270748537	270758111
AGE120	1	1:270569815	270569815	4.08912e-13	ABL1	upstream	191853	270761668	270906708
AGE120	1	1:270569815	270569815	4.08912e-13	QRFP	upstream	342063	270911878	270912282
AGE120	1	1:270569815	270569815	4.08912e-13	FIBCD1	upstream	348436	270918251	270956347
AGE120	1	1:270569815	270569815	4.08912e-13	LAMC3	upstream	434618	271004433	271071223
AGE120	1	1:270571064	270571064	3.98175e-08	USP20	downstream	484284	269995520	270086780
AGE120	1	1:270571064	270571064	3.98175e-08	FNBP1	downstream	390876	270042369	270180188
AGE120	1	1:270571064	270571064	3.98175e-08	GPR107	downstream	315569	270190508	270255495
AGE120	1	1:270571064	270571064	3.98175e-08	NCS1	downstream	236157	270274562	270334907
AGE120	1	1:270571064	270571064	3.98175e-08	HMCN2	downstream	47802	270363978	270523262
AGE120	1	1:270571064	270571064	3.98175e-08	ASS1	gene_body	0	270531589	270586364
AGE120	1	1:270571064	270571064	3.98175e-08	FUBP3	upstream	81386	270652450	270702918
AGE120	1	1:270571064	270571064	3.98175e-08	PRDM12	upstream	152617	270723681	270739468
AGE120	1	1:270571064	270571064	3.98175e-08	EXOSC2	upstream	177473	270748537	270758111
AGE120	1	1:270571064	270571064	3.98175e-08	ABL1	upstream	190604	270761668	270906708
AGE120	1	1:270571064	270571064	3.98175e-08	QRFP	upstream	340814	270911878	270912282
AGE120	1	1:270571064	270571064	3.98175e-08	FIBCD1	upstream	347187	270918251	270956347
AGE120	1	1:270571064	270571064	3.98175e-08	LAMC3	upstream	433369	271004433	271071223
AGE120	1	1:270571068	270571068	3.98175e-08	USP20	downstream	484288	269995520	270086780
AGE120	1	1:270571068	270571068	3.98175e-08	FNBP1	downstream	390880	270042369	270180188
AGE120	1	1:270571068	270571068	3.98175e-08	GPR107	downstream	315573	270190508	270255495
AGE120	1	1:270571068	270571068	3.98175e-08	NCS1	downstream	236161	270274562	270334907
AGE120	1	1:270571068	270571068	3.98175e-08	HMCN2	downstream	47806	270363978	270523262
AGE120	1	1:270571068	270571068	3.98175e-08	ASS1	gene_body	0	270531589	270586364
AGE120	1	1:270571068	270571068	3.98175e-08	FUBP3	upstream	81382	270652450	270702918
AGE120	1	1:270571068	270571068	3.98175e-08	PRDM12	upstream	152613	270723681	270739468
AGE120	1	1:270571068	270571068	3.98175e-08	EXOSC2	upstream	177469	270748537	270758111
AGE120	1	1:270571068	270571068	3.98175e-08	ABL1	upstream	190600	270761668	270906708
AGE120	1	1:270571068	270571068	3.98175e-08	QRFP	upstream	340810	270911878	270912282
AGE120	1	1:270571068	270571068	3.98175e-08	FIBCD1	upstream	347183	270918251	270956347
AGE120	1	1:270571068	270571068	3.98175e-08	LAMC3	upstream	433365	271004433	271071223
AGE120	1	1:270571076	270571076	3.98175e-08	USP20	downstream	484296	269995520	270086780
AGE120	1	1:270571076	270571076	3.98175e-08	FNBP1	downstream	390888	270042369	270180188
AGE120	1	1:270571076	270571076	3.98175e-08	GPR107	downstream	315581	270190508	270255495
AGE120	1	1:270571076	270571076	3.98175e-08	NCS1	downstream	236169	270274562	270334907
AGE120	1	1:270571076	270571076	3.98175e-08	HMCN2	downstream	47814	270363978	270523262
AGE120	1	1:270571076	270571076	3.98175e-08	ASS1	gene_body	0	270531589	270586364
AGE120	1	1:270571076	270571076	3.98175e-08	FUBP3	upstream	81374	270652450	270702918
AGE120	1	1:270571076	270571076	3.98175e-08	PRDM12	upstream	152605	270723681	270739468
AGE120	1	1:270571076	270571076	3.98175e-08	EXOSC2	upstream	177461	270748537	270758111
AGE120	1	1:270571076	270571076	3.98175e-08	ABL1	upstream	190592	270761668	270906708
AGE120	1	1:270571076	270571076	3.98175e-08	QRFP	upstream	340802	270911878	270912282
AGE120	1	1:270571076	270571076	3.98175e-08	FIBCD1	upstream	347175	270918251	270956347
AGE120	1	1:270571076	270571076	3.98175e-08	LAMC3	upstream	433357	271004433	271071223
AGE120	1	1:270571164	270571164	3.18775e-08	USP20	downstream	484384	269995520	270086780
AGE120	1	1:270571164	270571164	3.18775e-08	FNBP1	downstream	390976	270042369	270180188
AGE120	1	1:270571164	270571164	3.18775e-08	GPR107	downstream	315669	270190508	270255495
AGE120	1	1:270571164	270571164	3.18775e-08	NCS1	downstream	236257	270274562	270334907
AGE120	1	1:270571164	270571164	3.18775e-08	HMCN2	downstream	47902	270363978	270523262
AGE120	1	1:270571164	270571164	3.18775e-08	ASS1	gene_body	0	270531589	270586364
AGE120	1	1:270571164	270571164	3.18775e-08	FUBP3	upstream	81286	270652450	270702918
AGE120	1	1:270571164	270571164	3.18775e-08	PRDM12	upstream	152517	270723681	270739468
AGE120	1	1:270571164	270571164	3.18775e-08	EXOSC2	upstream	177373	270748537	270758111
AGE120	1	1:270571164	270571164	3.18775e-08	ABL1	upstream	190504	270761668	270906708
AGE120	1	1:270571164	270571164	3.18775e-08	QRFP	upstream	340714	270911878	270912282
AGE120	1	1:270571164	270571164	3.18775e-08	FIBCD1	upstream	347087	270918251	270956347
AGE120	1	1:270571164	270571164	3.18775e-08	LAMC3	upstream	433269	271004433	271071223
AGE120	1	1:270571189	270571189	3.18775e-08	USP20	downstream	484409	269995520	270086780
AGE120	1	1:270571189	270571189	3.18775e-08	FNBP1	downstream	391001	270042369	270180188
AGE120	1	1:270571189	270571189	3.18775e-08	GPR107	downstream	315694	270190508	270255495
AGE120	1	1:270571189	270571189	3.18775e-08	NCS1	downstream	236282	270274562	270334907
AGE120	1	1:270571189	270571189	3.18775e-08	HMCN2	downstream	47927	270363978	270523262
AGE120	1	1:270571189	270571189	3.18775e-08	ASS1	gene_body	0	270531589	270586364
AGE120	1	1:270571189	270571189	3.18775e-08	FUBP3	upstream	81261	270652450	270702918
AGE120	1	1:270571189	270571189	3.18775e-08	PRDM12	upstream	152492	270723681	270739468
AGE120	1	1:270571189	270571189	3.18775e-08	EXOSC2	upstream	177348	270748537	270758111
AGE120	1	1:270571189	270571189	3.18775e-08	ABL1	upstream	190479	270761668	270906708
AGE120	1	1:270571189	270571189	3.18775e-08	QRFP	upstream	340689	270911878	270912282
AGE120	1	1:270571189	270571189	3.18775e-08	FIBCD1	upstream	347062	270918251	270956347
AGE120	1	1:270571189	270571189	3.18775e-08	LAMC3	upstream	433244	271004433	271071223
AGE120	1	1:270571253	270571253	3.18775e-08	USP20	downstream	484473	269995520	270086780
AGE120	1	1:270571253	270571253	3.18775e-08	FNBP1	downstream	391065	270042369	270180188
AGE120	1	1:270571253	270571253	3.18775e-08	GPR107	downstream	315758	270190508	270255495
AGE120	1	1:270571253	270571253	3.18775e-08	NCS1	downstream	236346	270274562	270334907
AGE120	1	1:270571253	270571253	3.18775e-08	HMCN2	downstream	47991	270363978	270523262
AGE120	1	1:270571253	270571253	3.18775e-08	ASS1	gene_body	0	270531589	270586364
AGE120	1	1:270571253	270571253	3.18775e-08	FUBP3	upstream	81197	270652450	270702918
AGE120	1	1:270571253	270571253	3.18775e-08	PRDM12	upstream	152428	270723681	270739468
AGE120	1	1:270571253	270571253	3.18775e-08	EXOSC2	upstream	177284	270748537	270758111
AGE120	1	1:270571253	270571253	3.18775e-08	ABL1	upstream	190415	270761668	270906708
AGE120	1	1:270571253	270571253	3.18775e-08	QRFP	upstream	340625	270911878	270912282
AGE120	1	1:270571253	270571253	3.18775e-08	FIBCD1	upstream	346998	270918251	270956347
AGE120	1	1:270571253	270571253	3.18775e-08	LAMC3	upstream	433180	271004433	271071223
AGE120	1	1:270571265	270571265	3.18775e-08	USP20	downstream	484485	269995520	270086780
AGE120	1	1:270571265	270571265	3.18775e-08	FNBP1	downstream	391077	270042369	270180188
AGE120	1	1:270571265	270571265	3.18775e-08	GPR107	downstream	315770	270190508	270255495
AGE120	1	1:270571265	270571265	3.18775e-08	NCS1	downstream	236358	270274562	270334907
AGE120	1	1:270571265	270571265	3.18775e-08	HMCN2	downstream	48003	270363978	270523262
AGE120	1	1:270571265	270571265	3.18775e-08	ASS1	gene_body	0	270531589	270586364
AGE120	1	1:270571265	270571265	3.18775e-08	FUBP3	upstream	81185	270652450	270702918
AGE120	1	1:270571265	270571265	3.18775e-08	PRDM12	upstream	152416	270723681	270739468
AGE120	1	1:270571265	270571265	3.18775e-08	EXOSC2	upstream	177272	270748537	270758111
AGE120	1	1:270571265	270571265	3.18775e-08	ABL1	upstream	190403	270761668	270906708
AGE120	1	1:270571265	270571265	3.18775e-08	QRFP	upstream	340613	270911878	270912282
AGE120	1	1:270571265	270571265	3.18775e-08	FIBCD1	upstream	346986	270918251	270956347
AGE120	1	1:270571265	270571265	3.18775e-08	LAMC3	upstream	433168	271004433	271071223
AGE120	1	1:270571411	270571411	3.18775e-08	USP20	downstream	484631	269995520	270086780
AGE120	1	1:270571411	270571411	3.18775e-08	FNBP1	downstream	391223	270042369	270180188
AGE120	1	1:270571411	270571411	3.18775e-08	GPR107	downstream	315916	270190508	270255495
AGE120	1	1:270571411	270571411	3.18775e-08	NCS1	downstream	236504	270274562	270334907
AGE120	1	1:270571411	270571411	3.18775e-08	HMCN2	downstream	48149	270363978	270523262
AGE120	1	1:270571411	270571411	3.18775e-08	ASS1	gene_body	0	270531589	270586364
AGE120	1	1:270571411	270571411	3.18775e-08	FUBP3	upstream	81039	270652450	270702918
AGE120	1	1:270571411	270571411	3.18775e-08	PRDM12	upstream	152270	270723681	270739468
AGE120	1	1:270571411	270571411	3.18775e-08	EXOSC2	upstream	177126	270748537	270758111
AGE120	1	1:270571411	270571411	3.18775e-08	ABL1	upstream	190257	270761668	270906708
AGE120	1	1:270571411	270571411	3.18775e-08	QRFP	upstream	340467	270911878	270912282
AGE120	1	1:270571411	270571411	3.18775e-08	FIBCD1	upstream	346840	270918251	270956347
AGE120	1	1:270571411	270571411	3.18775e-08	LAMC3	upstream	433022	271004433	271071223
AGE120	1	1:270571491	270571491	3.18775e-08	USP20	downstream	484711	269995520	270086780
AGE120	1	1:270571491	270571491	3.18775e-08	FNBP1	downstream	391303	270042369	270180188
AGE120	1	1:270571491	270571491	3.18775e-08	GPR107	downstream	315996	270190508	270255495
AGE120	1	1:270571491	270571491	3.18775e-08	NCS1	downstream	236584	270274562	270334907
AGE120	1	1:270571491	270571491	3.18775e-08	HMCN2	downstream	48229	270363978	270523262
AGE120	1	1:270571491	270571491	3.18775e-08	ASS1	gene_body	0	270531589	270586364
AGE120	1	1:270571491	270571491	3.18775e-08	FUBP3	upstream	80959	270652450	270702918
AGE120	1	1:270571491	270571491	3.18775e-08	PRDM12	upstream	152190	270723681	270739468
AGE120	1	1:270571491	270571491	3.18775e-08	EXOSC2	upstream	177046	270748537	270758111
AGE120	1	1:270571491	270571491	3.18775e-08	ABL1	upstream	190177	270761668	270906708
AGE120	1	1:270571491	270571491	3.18775e-08	QRFP	upstream	340387	270911878	270912282
AGE120	1	1:270571491	270571491	3.18775e-08	FIBCD1	upstream	346760	270918251	270956347
AGE120	1	1:270571491	270571491	3.18775e-08	LAMC3	upstream	432942	271004433	271071223
AGE120	1	1:270571552	270571552	3.18775e-08	USP20	downstream	484772	269995520	270086780
AGE120	1	1:270571552	270571552	3.18775e-08	FNBP1	downstream	391364	270042369	270180188
AGE120	1	1:270571552	270571552	3.18775e-08	GPR107	downstream	316057	270190508	270255495
AGE120	1	1:270571552	270571552	3.18775e-08	NCS1	downstream	236645	270274562	270334907
AGE120	1	1:270571552	270571552	3.18775e-08	HMCN2	downstream	48290	270363978	270523262
AGE120	1	1:270571552	270571552	3.18775e-08	ASS1	gene_body	0	270531589	270586364
AGE120	1	1:270571552	270571552	3.18775e-08	FUBP3	upstream	80898	270652450	270702918
AGE120	1	1:270571552	270571552	3.18775e-08	PRDM12	upstream	152129	270723681	270739468
AGE120	1	1:270571552	270571552	3.18775e-08	EXOSC2	upstream	176985	270748537	270758111
AGE120	1	1:270571552	270571552	3.18775e-08	ABL1	upstream	190116	270761668	270906708
AGE120	1	1:270571552	270571552	3.18775e-08	QRFP	upstream	340326	270911878	270912282
AGE120	1	1:270571552	270571552	3.18775e-08	FIBCD1	upstream	346699	270918251	270956347
AGE120	1	1:270571552	270571552	3.18775e-08	LAMC3	upstream	432881	271004433	271071223
AGE120	1	1:270571607	270571607	3.18775e-08	USP20	downstream	484827	269995520	270086780
AGE120	1	1:270571607	270571607	3.18775e-08	FNBP1	downstream	391419	270042369	270180188
AGE120	1	1:270571607	270571607	3.18775e-08	GPR107	downstream	316112	270190508	270255495
AGE120	1	1:270571607	270571607	3.18775e-08	NCS1	downstream	236700	270274562	270334907
AGE120	1	1:270571607	270571607	3.18775e-08	HMCN2	downstream	48345	270363978	270523262
AGE120	1	1:270571607	270571607	3.18775e-08	ASS1	gene_body	0	270531589	270586364
AGE120	1	1:270571607	270571607	3.18775e-08	FUBP3	upstream	80843	270652450	270702918
AGE120	1	1:270571607	270571607	3.18775e-08	PRDM12	upstream	152074	270723681	270739468
AGE120	1	1:270571607	270571607	3.18775e-08	EXOSC2	upstream	176930	270748537	270758111
AGE120	1	1:270571607	270571607	3.18775e-08	ABL1	upstream	190061	270761668	270906708
AGE120	1	1:270571607	270571607	3.18775e-08	QRFP	upstream	340271	270911878	270912282
AGE120	1	1:270571607	270571607	3.18775e-08	FIBCD1	upstream	346644	270918251	270956347
AGE120	1	1:270571607	270571607	3.18775e-08	LAMC3	upstream	432826	271004433	271071223
AGE120	1	1:270571722	270571722	3.18775e-08	USP20	downstream	484942	269995520	270086780
AGE120	1	1:270571722	270571722	3.18775e-08	FNBP1	downstream	391534	270042369	270180188
AGE120	1	1:270571722	270571722	3.18775e-08	GPR107	downstream	316227	270190508	270255495
AGE120	1	1:270571722	270571722	3.18775e-08	NCS1	downstream	236815	270274562	270334907
AGE120	1	1:270571722	270571722	3.18775e-08	HMCN2	downstream	48460	270363978	270523262
AGE120	1	1:270571722	270571722	3.18775e-08	ASS1	gene_body	0	270531589	270586364
AGE120	1	1:270571722	270571722	3.18775e-08	FUBP3	upstream	80728	270652450	270702918
AGE120	1	1:270571722	270571722	3.18775e-08	PRDM12	upstream	151959	270723681	270739468
AGE120	1	1:270571722	270571722	3.18775e-08	EXOSC2	upstream	176815	270748537	270758111
AGE120	1	1:270571722	270571722	3.18775e-08	ABL1	upstream	189946	270761668	270906708
AGE120	1	1:270571722	270571722	3.18775e-08	QRFP	upstream	340156	270911878	270912282
AGE120	1	1:270571722	270571722	3.18775e-08	FIBCD1	upstream	346529	270918251	270956347
AGE120	1	1:270571722	270571722	3.18775e-08	LAMC3	upstream	432711	271004433	271071223
AGE120	1	1:270572377	270572377	3.18775e-08	USP20	downstream	485597	269995520	270086780
AGE120	1	1:270572377	270572377	3.18775e-08	FNBP1	downstream	392189	270042369	270180188
AGE120	1	1:270572377	270572377	3.18775e-08	GPR107	downstream	316882	270190508	270255495
AGE120	1	1:270572377	270572377	3.18775e-08	NCS1	downstream	237470	270274562	270334907
AGE120	1	1:270572377	270572377	3.18775e-08	HMCN2	downstream	49115	270363978	270523262
AGE120	1	1:270572377	270572377	3.18775e-08	ASS1	gene_body	0	270531589	270586364
AGE120	1	1:270572377	270572377	3.18775e-08	FUBP3	upstream	80073	270652450	270702918
AGE120	1	1:270572377	270572377	3.18775e-08	PRDM12	upstream	151304	270723681	270739468
AGE120	1	1:270572377	270572377	3.18775e-08	EXOSC2	upstream	176160	270748537	270758111
AGE120	1	1:270572377	270572377	3.18775e-08	ABL1	upstream	189291	270761668	270906708
AGE120	1	1:270572377	270572377	3.18775e-08	QRFP	upstream	339501	270911878	270912282
AGE120	1	1:270572377	270572377	3.18775e-08	FIBCD1	upstream	345874	270918251	270956347
AGE120	1	1:270572377	270572377	3.18775e-08	LAMC3	upstream	432056	271004433	271071223
AGE120	1	1:270572389	270572389	3.18775e-08	USP20	downstream	485609	269995520	270086780
AGE120	1	1:270572389	270572389	3.18775e-08	FNBP1	downstream	392201	270042369	270180188
AGE120	1	1:270572389	270572389	3.18775e-08	GPR107	downstream	316894	270190508	270255495
AGE120	1	1:270572389	270572389	3.18775e-08	NCS1	downstream	237482	270274562	270334907
AGE120	1	1:270572389	270572389	3.18775e-08	HMCN2	downstream	49127	270363978	270523262
AGE120	1	1:270572389	270572389	3.18775e-08	ASS1	gene_body	0	270531589	270586364
AGE120	1	1:270572389	270572389	3.18775e-08	FUBP3	upstream	80061	270652450	270702918
AGE120	1	1:270572389	270572389	3.18775e-08	PRDM12	upstream	151292	270723681	270739468
AGE120	1	1:270572389	270572389	3.18775e-08	EXOSC2	upstream	176148	270748537	270758111
AGE120	1	1:270572389	270572389	3.18775e-08	ABL1	upstream	189279	270761668	270906708
AGE120	1	1:270572389	270572389	3.18775e-08	QRFP	upstream	339489	270911878	270912282
AGE120	1	1:270572389	270572389	3.18775e-08	FIBCD1	upstream	345862	270918251	270956347
AGE120	1	1:270572389	270572389	3.18775e-08	LAMC3	upstream	432044	271004433	271071223
AGE120	1	1:270572435	270572435	3.18775e-08	USP20	downstream	485655	269995520	270086780
AGE120	1	1:270572435	270572435	3.18775e-08	FNBP1	downstream	392247	270042369	270180188
AGE120	1	1:270572435	270572435	3.18775e-08	GPR107	downstream	316940	270190508	270255495
AGE120	1	1:270572435	270572435	3.18775e-08	NCS1	downstream	237528	270274562	270334907
AGE120	1	1:270572435	270572435	3.18775e-08	HMCN2	downstream	49173	270363978	270523262
AGE120	1	1:270572435	270572435	3.18775e-08	ASS1	gene_body	0	270531589	270586364
AGE120	1	1:270572435	270572435	3.18775e-08	FUBP3	upstream	80015	270652450	270702918
AGE120	1	1:270572435	270572435	3.18775e-08	PRDM12	upstream	151246	270723681	270739468
AGE120	1	1:270572435	270572435	3.18775e-08	EXOSC2	upstream	176102	270748537	270758111
AGE120	1	1:270572435	270572435	3.18775e-08	ABL1	upstream	189233	270761668	270906708
AGE120	1	1:270572435	270572435	3.18775e-08	QRFP	upstream	339443	270911878	270912282
AGE120	1	1:270572435	270572435	3.18775e-08	FIBCD1	upstream	345816	270918251	270956347
AGE120	1	1:270572435	270572435	3.18775e-08	LAMC3	upstream	431998	271004433	271071223
AGE120	1	1:270572533	270572533	3.18775e-08	USP20	downstream	485753	269995520	270086780
AGE120	1	1:270572533	270572533	3.18775e-08	FNBP1	downstream	392345	270042369	270180188
AGE120	1	1:270572533	270572533	3.18775e-08	GPR107	downstream	317038	270190508	270255495
AGE120	1	1:270572533	270572533	3.18775e-08	NCS1	downstream	237626	270274562	270334907
AGE120	1	1:270572533	270572533	3.18775e-08	HMCN2	downstream	49271	270363978	270523262
AGE120	1	1:270572533	270572533	3.18775e-08	ASS1	gene_body	0	270531589	270586364
AGE120	1	1:270572533	270572533	3.18775e-08	FUBP3	upstream	79917	270652450	270702918
AGE120	1	1:270572533	270572533	3.18775e-08	PRDM12	upstream	151148	270723681	270739468
AGE120	1	1:270572533	270572533	3.18775e-08	EXOSC2	upstream	176004	270748537	270758111
AGE120	1	1:270572533	270572533	3.18775e-08	ABL1	upstream	189135	270761668	270906708
AGE120	1	1:270572533	270572533	3.18775e-08	QRFP	upstream	339345	270911878	270912282
AGE120	1	1:270572533	270572533	3.18775e-08	FIBCD1	upstream	345718	270918251	270956347
AGE120	1	1:270572533	270572533	3.18775e-08	LAMC3	upstream	431900	271004433	271071223
AGE120	1	1:270572534	270572534	1.13979e-12	USP20	downstream	485754	269995520	270086780
AGE120	1	1:270572534	270572534	1.13979e-12	FNBP1	downstream	392346	270042369	270180188
AGE120	1	1:270572534	270572534	1.13979e-12	GPR107	downstream	317039	270190508	270255495
AGE120	1	1:270572534	270572534	1.13979e-12	NCS1	downstream	237627	270274562	270334907
AGE120	1	1:270572534	270572534	1.13979e-12	HMCN2	downstream	49272	270363978	270523262
AGE120	1	1:270572534	270572534	1.13979e-12	ASS1	gene_body	0	270531589	270586364
AGE120	1	1:270572534	270572534	1.13979e-12	FUBP3	upstream	79916	270652450	270702918
AGE120	1	1:270572534	270572534	1.13979e-12	PRDM12	upstream	151147	270723681	270739468
AGE120	1	1:270572534	270572534	1.13979e-12	EXOSC2	upstream	176003	270748537	270758111
AGE120	1	1:270572534	270572534	1.13979e-12	ABL1	upstream	189134	270761668	270906708
AGE120	1	1:270572534	270572534	1.13979e-12	QRFP	upstream	339344	270911878	270912282
AGE120	1	1:270572534	270572534	1.13979e-12	FIBCD1	upstream	345717	270918251	270956347
AGE120	1	1:270572534	270572534	1.13979e-12	LAMC3	upstream	431899	271004433	271071223
AGE120	1	1:270572623	270572623	3.18775e-08	USP20	downstream	485843	269995520	270086780
AGE120	1	1:270572623	270572623	3.18775e-08	FNBP1	downstream	392435	270042369	270180188
AGE120	1	1:270572623	270572623	3.18775e-08	GPR107	downstream	317128	270190508	270255495
AGE120	1	1:270572623	270572623	3.18775e-08	NCS1	downstream	237716	270274562	270334907
AGE120	1	1:270572623	270572623	3.18775e-08	HMCN2	downstream	49361	270363978	270523262
AGE120	1	1:270572623	270572623	3.18775e-08	ASS1	gene_body	0	270531589	270586364
AGE120	1	1:270572623	270572623	3.18775e-08	FUBP3	upstream	79827	270652450	270702918
AGE120	1	1:270572623	270572623	3.18775e-08	PRDM12	upstream	151058	270723681	270739468
AGE120	1	1:270572623	270572623	3.18775e-08	EXOSC2	upstream	175914	270748537	270758111
AGE120	1	1:270572623	270572623	3.18775e-08	ABL1	upstream	189045	270761668	270906708
AGE120	1	1:270572623	270572623	3.18775e-08	QRFP	upstream	339255	270911878	270912282
AGE120	1	1:270572623	270572623	3.18775e-08	FIBCD1	upstream	345628	270918251	270956347
AGE120	1	1:270572623	270572623	3.18775e-08	LAMC3	upstream	431810	271004433	271071223
AGE120	1	1:270572749	270572749	3.18775e-08	USP20	downstream	485969	269995520	270086780
AGE120	1	1:270572749	270572749	3.18775e-08	FNBP1	downstream	392561	270042369	270180188
AGE120	1	1:270572749	270572749	3.18775e-08	GPR107	downstream	317254	270190508	270255495
AGE120	1	1:270572749	270572749	3.18775e-08	NCS1	downstream	237842	270274562	270334907
AGE120	1	1:270572749	270572749	3.18775e-08	HMCN2	downstream	49487	270363978	270523262
AGE120	1	1:270572749	270572749	3.18775e-08	ASS1	gene_body	0	270531589	270586364
AGE120	1	1:270572749	270572749	3.18775e-08	FUBP3	upstream	79701	270652450	270702918
AGE120	1	1:270572749	270572749	3.18775e-08	PRDM12	upstream	150932	270723681	270739468
AGE120	1	1:270572749	270572749	3.18775e-08	EXOSC2	upstream	175788	270748537	270758111
AGE120	1	1:270572749	270572749	3.18775e-08	ABL1	upstream	188919	270761668	270906708
AGE120	1	1:270572749	270572749	3.18775e-08	QRFP	upstream	339129	270911878	270912282
AGE120	1	1:270572749	270572749	3.18775e-08	FIBCD1	upstream	345502	270918251	270956347
AGE120	1	1:270572749	270572749	3.18775e-08	LAMC3	upstream	431684	271004433	271071223
AGE120	1	1:270572749	270572749	3.18775e-08	AIF1L	upstream	499985	271072734	271102803
AGE120	1	1:270572820	270572820	2.63079e-13	USP20	downstream	486040	269995520	270086780
AGE120	1	1:270572820	270572820	2.63079e-13	FNBP1	downstream	392632	270042369	270180188
AGE120	1	1:270572820	270572820	2.63079e-13	GPR107	downstream	317325	270190508	270255495
AGE120	1	1:270572820	270572820	2.63079e-13	NCS1	downstream	237913	270274562	270334907
AGE120	1	1:270572820	270572820	2.63079e-13	HMCN2	downstream	49558	270363978	270523262
AGE120	1	1:270572820	270572820	2.63079e-13	ASS1	gene_body	0	270531589	270586364
AGE120	1	1:270572820	270572820	2.63079e-13	FUBP3	upstream	79630	270652450	270702918
AGE120	1	1:270572820	270572820	2.63079e-13	PRDM12	upstream	150861	270723681	270739468
AGE120	1	1:270572820	270572820	2.63079e-13	EXOSC2	upstream	175717	270748537	270758111
AGE120	1	1:270572820	270572820	2.63079e-13	ABL1	upstream	188848	270761668	270906708
AGE120	1	1:270572820	270572820	2.63079e-13	QRFP	upstream	339058	270911878	270912282
AGE120	1	1:270572820	270572820	2.63079e-13	FIBCD1	upstream	345431	270918251	270956347
AGE120	1	1:270572820	270572820	2.63079e-13	LAMC3	upstream	431613	271004433	271071223
AGE120	1	1:270572820	270572820	2.63079e-13	AIF1L	upstream	499914	271072734	271102803
AGE120	1	1:270572855	270572855	3.18775e-08	USP20	downstream	486075	269995520	270086780
AGE120	1	1:270572855	270572855	3.18775e-08	FNBP1	downstream	392667	270042369	270180188
AGE120	1	1:270572855	270572855	3.18775e-08	GPR107	downstream	317360	270190508	270255495
AGE120	1	1:270572855	270572855	3.18775e-08	NCS1	downstream	237948	270274562	270334907
AGE120	1	1:270572855	270572855	3.18775e-08	HMCN2	downstream	49593	270363978	270523262
AGE120	1	1:270572855	270572855	3.18775e-08	ASS1	gene_body	0	270531589	270586364
AGE120	1	1:270572855	270572855	3.18775e-08	FUBP3	upstream	79595	270652450	270702918
AGE120	1	1:270572855	270572855	3.18775e-08	PRDM12	upstream	150826	270723681	270739468
AGE120	1	1:270572855	270572855	3.18775e-08	EXOSC2	upstream	175682	270748537	270758111
AGE120	1	1:270572855	270572855	3.18775e-08	ABL1	upstream	188813	270761668	270906708
AGE120	1	1:270572855	270572855	3.18775e-08	QRFP	upstream	339023	270911878	270912282
AGE120	1	1:270572855	270572855	3.18775e-08	FIBCD1	upstream	345396	270918251	270956347
AGE120	1	1:270572855	270572855	3.18775e-08	LAMC3	upstream	431578	271004433	271071223
AGE120	1	1:270572855	270572855	3.18775e-08	AIF1L	upstream	499879	271072734	271102803
AGE120	1	1:270573013	270573013	3.58451e-08	USP20	downstream	486233	269995520	270086780
AGE120	1	1:270573013	270573013	3.58451e-08	FNBP1	downstream	392825	270042369	270180188
AGE120	1	1:270573013	270573013	3.58451e-08	GPR107	downstream	317518	270190508	270255495
AGE120	1	1:270573013	270573013	3.58451e-08	NCS1	downstream	238106	270274562	270334907
AGE120	1	1:270573013	270573013	3.58451e-08	HMCN2	downstream	49751	270363978	270523262
AGE120	1	1:270573013	270573013	3.58451e-08	ASS1	gene_body	0	270531589	270586364
AGE120	1	1:270573013	270573013	3.58451e-08	FUBP3	upstream	79437	270652450	270702918
AGE120	1	1:270573013	270573013	3.58451e-08	PRDM12	upstream	150668	270723681	270739468
AGE120	1	1:270573013	270573013	3.58451e-08	EXOSC2	upstream	175524	270748537	270758111
AGE120	1	1:270573013	270573013	3.58451e-08	ABL1	upstream	188655	270761668	270906708
AGE120	1	1:270573013	270573013	3.58451e-08	QRFP	upstream	338865	270911878	270912282
AGE120	1	1:270573013	270573013	3.58451e-08	FIBCD1	upstream	345238	270918251	270956347
AGE120	1	1:270573013	270573013	3.58451e-08	LAMC3	upstream	431420	271004433	271071223
AGE120	1	1:270573013	270573013	3.58451e-08	AIF1L	upstream	499721	271072734	271102803
AGE120	1	1:270573181	270573181	3.18775e-08	USP20	downstream	486401	269995520	270086780
AGE120	1	1:270573181	270573181	3.18775e-08	FNBP1	downstream	392993	270042369	270180188
AGE120	1	1:270573181	270573181	3.18775e-08	GPR107	downstream	317686	270190508	270255495
AGE120	1	1:270573181	270573181	3.18775e-08	NCS1	downstream	238274	270274562	270334907
AGE120	1	1:270573181	270573181	3.18775e-08	HMCN2	downstream	49919	270363978	270523262
AGE120	1	1:270573181	270573181	3.18775e-08	ASS1	gene_body	0	270531589	270586364
AGE120	1	1:270573181	270573181	3.18775e-08	FUBP3	upstream	79269	270652450	270702918
AGE120	1	1:270573181	270573181	3.18775e-08	PRDM12	upstream	150500	270723681	270739468
AGE120	1	1:270573181	270573181	3.18775e-08	EXOSC2	upstream	175356	270748537	270758111
AGE120	1	1:270573181	270573181	3.18775e-08	ABL1	upstream	188487	270761668	270906708
AGE120	1	1:270573181	270573181	3.18775e-08	QRFP	upstream	338697	270911878	270912282
AGE120	1	1:270573181	270573181	3.18775e-08	FIBCD1	upstream	345070	270918251	270956347
AGE120	1	1:270573181	270573181	3.18775e-08	LAMC3	upstream	431252	271004433	271071223
AGE120	1	1:270573181	270573181	3.18775e-08	AIF1L	upstream	499553	271072734	271102803
AGE120	1	1:270573220	270573220	3.18775e-08	USP20	downstream	486440	269995520	270086780
AGE120	1	1:270573220	270573220	3.18775e-08	FNBP1	downstream	393032	270042369	270180188
AGE120	1	1:270573220	270573220	3.18775e-08	GPR107	downstream	317725	270190508	270255495
AGE120	1	1:270573220	270573220	3.18775e-08	NCS1	downstream	238313	270274562	270334907
AGE120	1	1:270573220	270573220	3.18775e-08	HMCN2	downstream	49958	270363978	270523262
AGE120	1	1:270573220	270573220	3.18775e-08	ASS1	gene_body	0	270531589	270586364
AGE120	1	1:270573220	270573220	3.18775e-08	FUBP3	upstream	79230	270652450	270702918
AGE120	1	1:270573220	270573220	3.18775e-08	PRDM12	upstream	150461	270723681	270739468
AGE120	1	1:270573220	270573220	3.18775e-08	EXOSC2	upstream	175317	270748537	270758111
AGE120	1	1:270573220	270573220	3.18775e-08	ABL1	upstream	188448	270761668	270906708
AGE120	1	1:270573220	270573220	3.18775e-08	QRFP	upstream	338658	270911878	270912282
AGE120	1	1:270573220	270573220	3.18775e-08	FIBCD1	upstream	345031	270918251	270956347
AGE120	1	1:270573220	270573220	3.18775e-08	LAMC3	upstream	431213	271004433	271071223
AGE120	1	1:270573220	270573220	3.18775e-08	AIF1L	upstream	499514	271072734	271102803
AGE120	1	1:270573284	270573284	3.18775e-08	USP20	downstream	486504	269995520	270086780
AGE120	1	1:270573284	270573284	3.18775e-08	FNBP1	downstream	393096	270042369	270180188
AGE120	1	1:270573284	270573284	3.18775e-08	GPR107	downstream	317789	270190508	270255495
AGE120	1	1:270573284	270573284	3.18775e-08	NCS1	downstream	238377	270274562	270334907
AGE120	1	1:270573284	270573284	3.18775e-08	HMCN2	downstream	50022	270363978	270523262
AGE120	1	1:270573284	270573284	3.18775e-08	ASS1	gene_body	0	270531589	270586364
AGE120	1	1:270573284	270573284	3.18775e-08	FUBP3	upstream	79166	270652450	270702918
AGE120	1	1:270573284	270573284	3.18775e-08	PRDM12	upstream	150397	270723681	270739468
AGE120	1	1:270573284	270573284	3.18775e-08	EXOSC2	upstream	175253	270748537	270758111
AGE120	1	1:270573284	270573284	3.18775e-08	ABL1	upstream	188384	270761668	270906708
AGE120	1	1:270573284	270573284	3.18775e-08	QRFP	upstream	338594	270911878	270912282
AGE120	1	1:270573284	270573284	3.18775e-08	FIBCD1	upstream	344967	270918251	270956347
AGE120	1	1:270573284	270573284	3.18775e-08	LAMC3	upstream	431149	271004433	271071223
AGE120	1	1:270573284	270573284	3.18775e-08	AIF1L	upstream	499450	271072734	271102803
AGE120	1	1:270573324	270573324	3.18775e-08	USP20	downstream	486544	269995520	270086780
AGE120	1	1:270573324	270573324	3.18775e-08	FNBP1	downstream	393136	270042369	270180188
AGE120	1	1:270573324	270573324	3.18775e-08	GPR107	downstream	317829	270190508	270255495
AGE120	1	1:270573324	270573324	3.18775e-08	NCS1	downstream	238417	270274562	270334907
AGE120	1	1:270573324	270573324	3.18775e-08	HMCN2	downstream	50062	270363978	270523262
AGE120	1	1:270573324	270573324	3.18775e-08	ASS1	gene_body	0	270531589	270586364
AGE120	1	1:270573324	270573324	3.18775e-08	FUBP3	upstream	79126	270652450	270702918
AGE120	1	1:270573324	270573324	3.18775e-08	PRDM12	upstream	150357	270723681	270739468
AGE120	1	1:270573324	270573324	3.18775e-08	EXOSC2	upstream	175213	270748537	270758111
AGE120	1	1:270573324	270573324	3.18775e-08	ABL1	upstream	188344	270761668	270906708
AGE120	1	1:270573324	270573324	3.18775e-08	QRFP	upstream	338554	270911878	270912282
AGE120	1	1:270573324	270573324	3.18775e-08	FIBCD1	upstream	344927	270918251	270956347
AGE120	1	1:270573324	270573324	3.18775e-08	LAMC3	upstream	431109	271004433	271071223
AGE120	1	1:270573324	270573324	3.18775e-08	AIF1L	upstream	499410	271072734	271102803
AGE120	1	1:270573358	270573358	3.27411e-08	USP20	downstream	486578	269995520	270086780
AGE120	1	1:270573358	270573358	3.27411e-08	FNBP1	downstream	393170	270042369	270180188
AGE120	1	1:270573358	270573358	3.27411e-08	GPR107	downstream	317863	270190508	270255495
AGE120	1	1:270573358	270573358	3.27411e-08	NCS1	downstream	238451	270274562	270334907
AGE120	1	1:270573358	270573358	3.27411e-08	HMCN2	downstream	50096	270363978	270523262
AGE120	1	1:270573358	270573358	3.27411e-08	ASS1	gene_body	0	270531589	270586364
AGE120	1	1:270573358	270573358	3.27411e-08	FUBP3	upstream	79092	270652450	270702918
AGE120	1	1:270573358	270573358	3.27411e-08	PRDM12	upstream	150323	270723681	270739468
AGE120	1	1:270573358	270573358	3.27411e-08	EXOSC2	upstream	175179	270748537	270758111
AGE120	1	1:270573358	270573358	3.27411e-08	ABL1	upstream	188310	270761668	270906708
AGE120	1	1:270573358	270573358	3.27411e-08	QRFP	upstream	338520	270911878	270912282
AGE120	1	1:270573358	270573358	3.27411e-08	FIBCD1	upstream	344893	270918251	270956347
AGE120	1	1:270573358	270573358	3.27411e-08	LAMC3	upstream	431075	271004433	271071223
AGE120	1	1:270573358	270573358	3.27411e-08	AIF1L	upstream	499376	271072734	271102803
AGE120	1	1:270574004	270574004	3.18775e-08	USP20	downstream	487224	269995520	270086780
AGE120	1	1:270574004	270574004	3.18775e-08	FNBP1	downstream	393816	270042369	270180188
AGE120	1	1:270574004	270574004	3.18775e-08	GPR107	downstream	318509	270190508	270255495
AGE120	1	1:270574004	270574004	3.18775e-08	NCS1	downstream	239097	270274562	270334907
AGE120	1	1:270574004	270574004	3.18775e-08	HMCN2	downstream	50742	270363978	270523262
AGE120	1	1:270574004	270574004	3.18775e-08	ASS1	gene_body	0	270531589	270586364
AGE120	1	1:270574004	270574004	3.18775e-08	FUBP3	upstream	78446	270652450	270702918
AGE120	1	1:270574004	270574004	3.18775e-08	PRDM12	upstream	149677	270723681	270739468
AGE120	1	1:270574004	270574004	3.18775e-08	EXOSC2	upstream	174533	270748537	270758111
AGE120	1	1:270574004	270574004	3.18775e-08	ABL1	upstream	187664	270761668	270906708
AGE120	1	1:270574004	270574004	3.18775e-08	QRFP	upstream	337874	270911878	270912282
AGE120	1	1:270574004	270574004	3.18775e-08	FIBCD1	upstream	344247	270918251	270956347
AGE120	1	1:270574004	270574004	3.18775e-08	LAMC3	upstream	430429	271004433	271071223
AGE120	1	1:270574004	270574004	3.18775e-08	AIF1L	upstream	498730	271072734	271102803
AGE120	1	1:270574191	270574191	3.6849e-08	USP20	downstream	487411	269995520	270086780
AGE120	1	1:270574191	270574191	3.6849e-08	FNBP1	downstream	394003	270042369	270180188
AGE120	1	1:270574191	270574191	3.6849e-08	GPR107	downstream	318696	270190508	270255495
AGE120	1	1:270574191	270574191	3.6849e-08	NCS1	downstream	239284	270274562	270334907
AGE120	1	1:270574191	270574191	3.6849e-08	HMCN2	downstream	50929	270363978	270523262
AGE120	1	1:270574191	270574191	3.6849e-08	ASS1	gene_body	0	270531589	270586364
AGE120	1	1:270574191	270574191	3.6849e-08	FUBP3	upstream	78259	270652450	270702918
AGE120	1	1:270574191	270574191	3.6849e-08	PRDM12	upstream	149490	270723681	270739468
AGE120	1	1:270574191	270574191	3.6849e-08	EXOSC2	upstream	174346	270748537	270758111
AGE120	1	1:270574191	270574191	3.6849e-08	ABL1	upstream	187477	270761668	270906708
AGE120	1	1:270574191	270574191	3.6849e-08	QRFP	upstream	337687	270911878	270912282
AGE120	1	1:270574191	270574191	3.6849e-08	FIBCD1	upstream	344060	270918251	270956347
AGE120	1	1:270574191	270574191	3.6849e-08	LAMC3	upstream	430242	271004433	271071223
AGE120	1	1:270574191	270574191	3.6849e-08	AIF1L	upstream	498543	271072734	271102803
AGE120	1	1:270574203	270574203	3.41449e-08	USP20	downstream	487423	269995520	270086780
AGE120	1	1:270574203	270574203	3.41449e-08	FNBP1	downstream	394015	270042369	270180188
AGE120	1	1:270574203	270574203	3.41449e-08	GPR107	downstream	318708	270190508	270255495
AGE120	1	1:270574203	270574203	3.41449e-08	NCS1	downstream	239296	270274562	270334907
AGE120	1	1:270574203	270574203	3.41449e-08	HMCN2	downstream	50941	270363978	270523262
AGE120	1	1:270574203	270574203	3.41449e-08	ASS1	gene_body	0	270531589	270586364
AGE120	1	1:270574203	270574203	3.41449e-08	FUBP3	upstream	78247	270652450	270702918
AGE120	1	1:270574203	270574203	3.41449e-08	PRDM12	upstream	149478	270723681	270739468
AGE120	1	1:270574203	270574203	3.41449e-08	EXOSC2	upstream	174334	270748537	270758111
AGE120	1	1:270574203	270574203	3.41449e-08	ABL1	upstream	187465	270761668	270906708
AGE120	1	1:270574203	270574203	3.41449e-08	QRFP	upstream	337675	270911878	270912282
AGE120	1	1:270574203	270574203	3.41449e-08	FIBCD1	upstream	344048	270918251	270956347
AGE120	1	1:270574203	270574203	3.41449e-08	LAMC3	upstream	430230	271004433	271071223
AGE120	1	1:270574203	270574203	3.41449e-08	AIF1L	upstream	498531	271072734	271102803
AGE120	1	1:270574250	270574250	3.6849e-08	USP20	downstream	487470	269995520	270086780
AGE120	1	1:270574250	270574250	3.6849e-08	FNBP1	downstream	394062	270042369	270180188
[truncated: 14,119 more rows]
